# Supplementary material for: The Acidity of Weak NH Acids: Expanding the pKa Scale in Acetonitrile
Source: ACS Org Inorg Au. 2025 Mar 13;5(2):144–55. doi: 10.1021/acsorginorgau.4c00095 (PMC11969276; doi:10.1021/acsorginorgau.4c00095)
Supplement: Supplementary file 1 — gg4c00095_si_001.zip [file gg4c00095_si_001.zip]

Archive with 109 entries (108 files):
- def2-TZVPP_optimised_geometries/
- def2-TZVPP_optimised_geometries/(2-NO2-C6H4)(4-Cl-C6H4)NH_anion.xyz
- def2-TZVPP_optimised_geometries/(2-NO2-C6H4)(4-Cl-C6H4)NH_neutral.xyz
- def2-TZVPP_optimised_geometries/(2-NO2-C6H4)(Ph)NH_anion.xyz
- def2-TZVPP_optimised_geometries/(2-NO2-C6H4)(Ph)NH_neutral.xyz
- def2-TZVPP_optimised_geometries/(4-Me-C6F4)(C6F5)CHCN_anion.xyz
- def2-TZVPP_optimised_geometries/(4-Me-C6F4)(C6F5)CHCN_neutral.xyz
- def2-TZVPP_optimised_geometries/(4-Me-C6F4)(C6H5)CHCN_anion.xyz
- def2-TZVPP_optimised_geometries/(4-Me-C6F4)(C6H5)CHCN_neutral.xyz
- def2-TZVPP_optimised_geometries/(4-NO2-C6H4)(Ph)NH_anion.xyz
- def2-TZVPP_optimised_geometries/(4-NO2-C6H4)(Ph)NH_neutral.xyz
- def2-TZVPP_optimised_geometries/(5-Cl-2-NO2-C6H3)(Ph)NH_anion.xyz
- def2-TZVPP_optimised_geometries/(5-Cl-2-NO2-C6H3)(Ph)NH_neutral.xyz
- def2-TZVPP_optimised_geometries/1,2,3-benzotriazole_anion.xyz
- def2-TZVPP_optimised_geometries/1,2,3-triazole_anion.xyz
- def2-TZVPP_optimised_geometries/1,2,4-triazole_anion.xyz
- def2-TZVPP_optimised_geometries/1,2,4-triazole_neutral.xyz
- def2-TZVPP_optimised_geometries/1,3-Ph2-urea_anion.xyz
- def2-TZVPP_optimised_geometries/1,3-Ph2-urea_neutral.xyz
- def2-TZVPP_optimised_geometries/1H-1,2,3-benzotriazole_neutral.xyz
- def2-TZVPP_optimised_geometries/1H-1,2,3-triazole_neutral.xyz
- def2-TZVPP_optimised_geometries/2,3,4,5,6-Cl5-aniline_anion.xyz
- def2-TZVPP_optimised_geometries/2,3,4,5,6-Cl5-aniline_neutral.xyz
- def2-TZVPP_optimised_geometries/2,3,5,6-Cl4-aniline_anion.xyz
- def2-TZVPP_optimised_geometries/2,3,5,6-Cl4-aniline_neutral.xyz
- def2-TZVPP_optimised_geometries/2,3-Cl2-6-NO2-aniline_anion.xyz
- def2-TZVPP_optimised_geometries/2,3-Cl2-6-NO2-aniline_neutral.xyz
- def2-TZVPP_optimised_geometries/2,4-(NO2)2-aniline_anion.xyz
- def2-TZVPP_optimised_geometries/2,4-(NO2)2-aniline_neutral.xyz
- def2-TZVPP_optimised_geometries/2,4-Cl2-6-NO2-aniline_anion.xyz
- def2-TZVPP_optimised_geometries/2,4-Cl2-6-NO2-aniline_neutral.xyz
- def2-TZVPP_optimised_geometries/2,5-Cl2-4-NO2-aniline_anion.xyz
- def2-TZVPP_optimised_geometries/2,5-Cl2-4-NO2-aniline_neutral.xyz
- def2-TZVPP_optimised_geometries/2,6-Cl2-4-NO2-aniline_anion.xyz
- def2-TZVPP_optimised_geometries/2,6-Cl2-4-NO2-aniline_neutral.xyz
- def2-TZVPP_optimised_geometries/2-Cl-4-NO2-aniline_anion.xyz
- def2-TZVPP_optimised_geometries/2-Cl-4-NO2-aniline_neutral.xyz
- def2-TZVPP_optimised_geometries/2-Cl-6-NO2-aniline_anion.xyz
- def2-TZVPP_optimised_geometries/2-Cl-6-NO2-aniline_neutral.xyz
- def2-TZVPP_optimised_geometries/2-MeO-carbazole_anion.xyz
- def2-TZVPP_optimised_geometries/2-MeO-carbazole_neutral.xyz
- def2-TZVPP_optimised_geometries/2-NH2-4-NO2-aniline_anion.xyz
- def2-TZVPP_optimised_geometries/2-NH2-4-NO2-aniline_neutral.xyz
- def2-TZVPP_optimised_geometries/2-NO2-aniline_anion.xyz
- def2-TZVPP_optimised_geometries/2-NO2-aniline_neutral.xyz
- def2-TZVPP_optimised_geometries/2H-1,2,3-benzotriazole_neutral.xyz
- def2-TZVPP_optimised_geometries/2H-1,2,3-triazole_neutral.xyz
- def2-TZVPP_optimised_geometries/3,5-(CF3)2-C6H3-CH2-SO2CF3_anion.xyz
- def2-TZVPP_optimised_geometries/3,5-(CF3)2-C6H3-CH2-SO2CF3_neutral.xyz
- def2-TZVPP_optimised_geometries/3-Cl-4-NO2-aniline_anion.xyz
- def2-TZVPP_optimised_geometries/3-Cl-4-NO2-aniline_neutral.xyz
- def2-TZVPP_optimised_geometries/3-MeCOO-indole_anion.xyz
- def2-TZVPP_optimised_geometries/3-MeCOO-indole_neutral.xyz
- def2-TZVPP_optimised_geometries/4-azaindole_anion.xyz
- def2-TZVPP_optimised_geometries/4-azaindole_neutral.xyz
- def2-TZVPP_optimised_geometries/4-CF3SO2-aniline_anion.xyz
- def2-TZVPP_optimised_geometries/4-CF3SO2-aniline_neutral.xyz
- def2-TZVPP_optimised_geometries/4-Cl-2-NO2-aniline_anion.xyz
- def2-TZVPP_optimised_geometries/4-Cl-2-NO2-aniline_neutral.xyz
- def2-TZVPP_optimised_geometries/4-CN-2,3,5,6-F4-aniline_anion.xyz
- def2-TZVPP_optimised_geometries/4-CN-2,3,5,6-F4-aniline_neutral.xyz
- def2-TZVPP_optimised_geometries/4-CN-C6H4-CH2-SO2CF3_anion.xyz
- def2-TZVPP_optimised_geometries/4-CN-C6H4-CH2-SO2CF3_neutral.xyz
- def2-TZVPP_optimised_geometries/4-NH2-C5F4N_anion.xyz
- def2-TZVPP_optimised_geometries/4-NH2-C5F4N_neutral.xyz
- def2-TZVPP_optimised_geometries/4-NO2-1-naphthalenamine_anion.xyz
- def2-TZVPP_optimised_geometries/4-NO2-1-naphthalenamine_neutral.xyz
- def2-TZVPP_optimised_geometries/4-NO2-aniline_anion.xyz
- def2-TZVPP_optimised_geometries/4-NO2-aniline_neutral.xyz
- def2-TZVPP_optimised_geometries/5-azaindole_anion.xyz
- def2-TZVPP_optimised_geometries/5-azaindole_neutral.xyz
- def2-TZVPP_optimised_geometries/5-Cl-2-NO2-aniline_anion.xyz
- def2-TZVPP_optimised_geometries/5-Cl-2-NO2-aniline_neutral.xyz
- def2-TZVPP_optimised_geometries/6-azaindole_anion.xyz
- def2-TZVPP_optimised_geometries/6-azaindole_neutral.xyz
- def2-TZVPP_optimised_geometries/7-azaindole_anion.xyz
- def2-TZVPP_optimised_geometries/7-azaindole_neutral.xyz
- def2-TZVPP_optimised_geometries/7-NO2-indole_anion.xyz
- def2-TZVPP_optimised_geometries/7-NO2-indole_neutral.xyz
- def2-TZVPP_optimised_geometries/9-C6F5-fluorene_anion.xyz
- def2-TZVPP_optimised_geometries/9-C6F5-fluorene_neutral.xyz
- def2-TZVPP_optimised_geometries/benzimidazole_anion.xyz
- def2-TZVPP_optimised_geometries/benzimidazole_neutral.xyz
- def2-TZVPP_optimised_geometries/benzo[a]carbazole_anion.xyz
- def2-TZVPP_optimised_geometries/benzo[a]carbazole_neutral.xyz
- def2-TZVPP_optimised_geometries/benzo[c]carbazole_anion.xyz
- def2-TZVPP_optimised_geometries/benzo[c]carbazole_neutral.xyz
- def2-TZVPP_optimised_geometries/C6H5-CH2-SO2CF3_anion.xyz
- def2-TZVPP_optimised_geometries/C6H5-CH2-SO2CF3_neutral.xyz
- def2-TZVPP_optimised_geometries/carbazole_anion.xyz
- def2-TZVPP_optimised_geometries/carbazole_neutral.xyz
- def2-TZVPP_optimised_geometries/imidazole_anion.xyz
- def2-TZVPP_optimised_geometries/imidazole_neutral.xyz
- def2-TZVPP_optimised_geometries/indazole_anion.xyz
- def2-TZVPP_optimised_geometries/indazole_neutral.xyz
- def2-TZVPP_optimised_geometries/indole_anion.xyz
- def2-TZVPP_optimised_geometries/indole_neutral.xyz
- def2-TZVPP_optimised_geometries/indolo[2,3-a]carbazole_anion.xyz
- def2-TZVPP_optimised_geometries/indolo[2,3-a]carbazole_neutral.xyz
- def2-TZVPP_optimised_geometries/N-Me-4-NO2-aniline_anion.xyz
- def2-TZVPP_optimised_geometries/N-Me-4-NO2-aniline_neutral.xyz
- def2-TZVPP_optimised_geometries/norharman_anion.xyz
- def2-TZVPP_optimised_geometries/norharman_neutral.xyz
- def2-TZVPP_optimised_geometries/pyrazole_anion.xyz
- def2-TZVPP_optimised_geometries/pyrazole_neutral.xyz
- def2-TZVPP_optimised_geometries/pyrrole_anion.xyz
- def2-TZVPP_optimised_geometries/pyrrole_neutral.xyz
- def2-TZVPP_optimised_geometries/tBu4BoxCH2_anion.xyz
- def2-TZVPP_optimised_geometries/tBu4BoxCH2_neutral.xyz
