# Supplementary material for: The Acidity of Weak NH Acids: Expanding the pKa Scale in Acetonitrile
Source: ACS Org Inorg Au. 2025 Mar 13;5(2):144–55. doi: 10.1021/acsorginorgau.4c00095 (PMC11969276; doi:10.1021/acsorginorgau.4c00095)
Supplement: Supplementary file 1 — gg4c00095_si_001.zip [file gg4c00095_si_001.zip › def2-TZVPP_optimised_geometries/(2-NO2-C6H4)(4-Cl-C6H4)NH_anion.xyz]

25
Energy = -1182.667212919
C     2.2788637    8.5496067   -4.6491282 
C     2.8585838    9.5630384   -5.3756712 
C     2.0779808   10.6218685   -5.8964298 
C     0.7176516   10.6186201   -5.6509851 
C     0.0969318    9.5890724   -4.9191236 
C     0.8637692    8.4946127   -4.3491894 
N     0.3419623    7.5834593   -3.5322599 
H     2.9004884    7.7607475   -4.2272288 
H     3.9393820    9.5528553   -5.5390121 
N    -1.3384514    9.6801947   -4.7902053 
H     0.0704490   11.4078996   -6.0269828 
C     0.9286054    6.3886421   -3.2571847 
C     0.8424140    5.8577630   -1.9388725 
C     1.5351905    5.5454110   -4.2359789 
C     2.0229113    4.2819595   -3.9181617 
C     1.9324325    3.8128813   -2.6055469 
C     1.3378809    4.5998251   -1.6152285 
H     0.3623356    6.4725876   -1.1772723 
Cl    2.5585693    2.2133601   -2.1987725 
H     1.2627325    4.2215656   -0.5956498 
H     1.5901574    5.8978476   -5.2660031 
H     2.4697503    3.6526807   -4.6883404 
H     2.5349855   11.4249913   -6.4742231 
O    -1.9093358   10.7278834   -5.1987803 
O    -1.9730706    8.7293174   -4.3031195 
