# Supplementary material for: The Acidity of Weak NH Acids: Expanding the pKa Scale in Acetonitrile
Source: ACS Org Inorg Au. 2025 Mar 13;5(2):144–55. doi: 10.1021/acsorginorgau.4c00095 (PMC11969276; doi:10.1021/acsorginorgau.4c00095)
Supplement: Supplementary file 1 — gg4c00095_si_001.zip [file gg4c00095_si_001.zip › def2-TZVPP_optimised_geometries/(2-NO2-C6H4)(4-Cl-C6H4)NH_neutral.xyz]

26
Energy = -1183.220655458
C     2.3069277    8.5574501   -4.7485870 
C     2.8405034    9.5649325   -5.5314390 
C     2.0406920   10.6215542   -6.0008245 
C     0.7047724   10.6565635   -5.6469482 
C     0.1473328    9.6482020   -4.8451964 
C     0.9368442    8.5477605   -4.3844640 
N     0.4025512    7.5607628   -3.6037376 
H     2.9495262    7.7667373   -4.3695395 
H     3.9032215    9.5387931   -5.7725234 
N    -1.2591608    9.7842077   -4.5150333 
H     0.0475190   11.4600426   -5.9699511 
C     0.9545627    6.3116926   -3.2808091 
C     0.6682451    5.7655565   -2.0187428 
C     1.7175681    5.5592536   -4.1894971 
C     2.2076268    4.3056365   -3.8323445 
C     1.9228851    3.7849473   -2.5685950 
C     1.1432114    4.5066163   -1.6626086 
H     0.0717766    6.3412515   -1.3109846 
Cl    2.5382176    2.2158021   -2.1218307 
H     0.9203501    4.0889190   -0.6827350 
H     1.9028376    5.9406219   -5.1916544 
H     2.7946102    3.7227143   -4.5395838 
H     2.4661670   11.4096221   -6.6187941 
O    -1.9194755   10.6702225   -5.0646968 
O    -1.7611415    8.9948008   -3.6731727 
H    -0.5454408    7.7875776   -3.2781571 
