# Supplementary material for: The Acidity of Weak NH Acids: Expanding the pKa Scale in Acetonitrile
Source: ACS Org Inorg Au. 2025 Mar 13;5(2):144–55. doi: 10.1021/acsorginorgau.4c00095 (PMC11969276; doi:10.1021/acsorginorgau.4c00095)
Supplement: Supplementary file 1 — gg4c00095_si_001.zip [file gg4c00095_si_001.zip › def2-TZVPP_optimised_geometries/(2-NO2-C6H4)(Ph)NH_anion.xyz]

25
Energy = -722.9905129100
C    -0.3244716   -7.3804989   -1.4654774 
C     0.0963433   -6.9540481   -2.7020412 
C     0.5939097   -5.6415889   -2.8880306 
C     0.6418729   -4.7963530   -1.7960725 
C     0.2198799   -5.2051155   -0.5158261 
C    -0.3168915   -6.5385261   -0.2849005 
N    -0.8421362   -6.9326080    0.8691221 
H    -0.7304454   -8.3844158   -1.3460686 
H     1.0181674   -3.7793464   -1.8806160 
N     0.3774591   -4.2366374    0.5396196 
H     0.0320077   -7.6369794   -3.5534686 
H     0.9260635   -5.3005782   -3.8685158 
C    -0.0733007   -9.2646599    1.0310314 
C    -0.2979221  -10.5624147    1.4808383 
C    -1.5036464  -10.9143441    2.1028864 
C    -2.4776436   -9.9210842    2.2775652 
C    -2.2602270   -8.6177402    1.8421424 
C    -1.0519854   -8.2408082    1.1929487 
H     0.8765964   -9.0019670    0.5639645 
H    -3.4229093  -10.1695203    2.7663396 
H    -3.0131839   -7.8432049    1.9932542 
H     0.4837198  -11.3149694    1.3487225 
H    -1.6743983  -11.9325815    2.4540264 
O     0.0710722   -4.5414499    1.7057968 
O     0.8412894   -3.0990209    0.2461493 
