# Supplementary material for: The Acidity of Weak NH Acids: Expanding the pKa Scale in Acetonitrile
Source: ACS Org Inorg Au. 2025 Mar 13;5(2):144–55. doi: 10.1021/acsorginorgau.4c00095 (PMC11969276; doi:10.1021/acsorginorgau.4c00095)
Supplement: Supplementary file 1 — gg4c00095_si_001.zip [file gg4c00095_si_001.zip › def2-TZVPP_optimised_geometries/(2-NO2-C6H4)(Ph)NH_neutral.xyz]

26
Energy = -723.5504767480
C    -0.2181202   -7.3806223   -1.5363010 
C     0.2694606   -6.9104417   -2.7416608 
C     0.7251810   -5.5868391   -2.8755576 
C     0.6572579   -4.7432893   -1.7824880 
C     0.1549196   -5.1987687   -0.5530728 
C    -0.2839296   -6.5509663   -0.3877600 
N    -0.7737705   -7.0047351    0.8040189 
H    -0.5930895   -8.3982343   -1.4611068 
H     0.9819276   -3.7073002   -1.8374903 
N     0.1066316   -4.2313153    0.5268687 
H     0.2846296   -7.5800296   -3.6017074 
H     1.1096340   -5.2241894   -3.8267134 
C    -0.1886963   -9.3994105    0.8302629 
C    -0.4635246  -10.6870686    1.2886903 
C    -1.5532407  -10.9271452    2.1296838 
C    -2.3675842   -9.8599061    2.5176140 
C    -2.1103270   -8.5715891    2.0537768 
C    -1.0221584   -8.3303383    1.1987983 
H     0.6888385   -9.2143215    0.2136005 
H    -3.2160577  -10.0313740    3.1796673 
H    -2.7531512   -7.7398015    2.3428068 
H     0.1931455  -11.5072307    0.9986279 
H    -1.7604113  -11.9351077    2.4865999 
H    -0.9347998   -6.2472634    1.4786461 
O    -0.4857003   -4.5432401    1.5923685 
O     0.6422953   -3.1302530    0.3676374 
