# Supplementary material for: The Acidity of Weak NH Acids: Expanding the pKa Scale in Acetonitrile
Source: ACS Org Inorg Au. 2025 Mar 13;5(2):144–55. doi: 10.1021/acsorginorgau.4c00095 (PMC11969276; doi:10.1021/acsorginorgau.4c00095)
Supplement: Supplementary file 1 — gg4c00095_si_001.zip [file gg4c00095_si_001.zip › def2-TZVPP_optimised_geometries/(4-Me-C6F4)(C6F5)CHCN_anion.xyz]

28
Energy = -1527.496224267
C     0.2142544    9.8396487   -4.7300957 
C     0.6346616   10.6940622   -5.7448429 
C     1.9193427   10.5821758   -6.2784983 
C     2.7716625    9.6091594   -5.7567384 
C     2.3444085    8.7859188   -4.7208103 
C     1.0435474    8.8409552   -4.1619571 
C     0.6138695    7.9721679   -3.0821949 
F    -1.0714824    9.9541088   -4.3315762 
F    -0.2214734   11.6072560   -6.2629206 
F     4.0344644    9.5035055   -6.2363240 
C     1.0474585    6.5954029   -2.9743700 
C     1.2021618    5.9181776   -1.7380360 
C     1.3213826    5.7800004   -4.1014965 
C     1.7255166    4.4566215   -3.9982639 
C     1.8697154    3.7985473   -2.7735600 
C     1.5816045    4.5844341   -1.6529902 
F     1.0273899    6.5918808   -0.5770720 
C     2.2829793    2.3578403   -2.6765680 
F     1.7205550    4.0326163   -0.4119280 
F     1.1441494    6.2805157   -5.3524511 
F     1.9579509    3.7566539   -5.1474012 
F     2.3278410   11.3971247   -7.2822202 
F     3.2578916    7.9226148   -4.2140752 
H     3.0365649    2.1156412   -3.4366378 
H     1.4316701    1.6757777   -2.8339403 
H     2.7002974    2.1426498   -1.6861477 
C    -0.2622437    8.4964236   -2.1114605 
N    -0.9941603    8.9437801   -1.3088833 
