# Supplementary material for: The Acidity of Weak NH Acids: Expanding the pKa Scale in Acetonitrile
Source: ACS Org Inorg Au. 2025 Mar 13;5(2):144–55. doi: 10.1021/acsorginorgau.4c00095 (PMC11969276; doi:10.1021/acsorginorgau.4c00095)
Supplement: Supplementary file 1 — gg4c00095_si_001.zip [file gg4c00095_si_001.zip › def2-TZVPP_optimised_geometries/(4-Me-C6F4)(C6F5)CHCN_neutral.xyz]

29
Energy = -1528.015115462
C     0.3575488    9.3248197   -5.0132977 
C     0.8890680    9.9883218   -6.1239968 
C     2.2570295   10.2550327   -6.1891973 
C     3.0903907    9.8613948   -5.1395078 
C     2.5366125    9.2029100   -4.0443235 
C     1.1692677    8.9158787   -3.9496225 
C     0.6930259    8.1516625   -2.7184655 
F    -0.9620962    9.0975668   -5.0040367 
F     0.0892244   10.3666264   -7.1293652 
F     4.4043857   10.1191061   -5.1902724 
C     1.0180433    6.6631445   -2.8096643 
C     1.9015455    6.0732290   -1.9017951 
C     0.4797433    5.8382550   -3.7993653 
C     0.8160128    4.4876859   -3.8820820 
C     1.7077044    3.8932091   -2.9853072 
C     2.2372560    4.7240468   -1.9944665 
F     2.4436827    6.8118945   -0.9118144 
C     2.0774767    2.4400039   -3.0637368 
F     3.1019890    4.2086983   -1.0965871 
F    -0.3824801    6.3496669   -4.6970840 
F     0.2578382    3.7485617   -4.8631179 
F     2.7699693   10.8872291   -7.2503358 
F     3.3595707    8.8295399   -3.0433959 
H     1.7377840    2.0030322   -4.0071272 
H     1.6180475    1.8783223   -2.2382664 
H     3.1635592    2.3114759   -2.9792343 
C    -0.7116174    8.3688495   -2.3570142 
N    -1.8028019    8.5164039   -1.9880975 
H     1.2763302    8.5361934   -1.8683533 
