# Supplementary material for: The Acidity of Weak NH Acids: Expanding the pKa Scale in Acetonitrile
Source: ACS Org Inorg Au. 2025 Mar 13;5(2):144–55. doi: 10.1021/acsorginorgau.4c00095 (PMC11969276; doi:10.1021/acsorginorgau.4c00095)
Supplement: Supplementary file 1 — gg4c00095_si_001.zip [file gg4c00095_si_001.zip › def2-TZVPP_optimised_geometries/(4-Me-C6F4)(C6H5)CHCN_anion.xyz]

28
Energy = -1031.077165230
C     0.3261488   10.0370676   -4.5416743 
C     0.8063501   10.9530244   -5.4714626 
C     1.9977021   10.7170915   -6.1705582 
C     2.7040632    9.5398331   -5.8932683 
C     2.2336495    8.6220232   -4.9597938 
C     1.0153467    8.8268276   -4.2600374 
C     0.5231988    7.8999293   -3.2573980 
H    -0.6030151   10.2416501   -4.0082229 
H     0.2372416   11.8665845   -5.6587425 
H     3.6463127    9.3368230   -6.4076276 
C     1.0021891    6.5421644   -3.1091980 
C     1.1805211    5.9203759   -1.8443926 
C     1.3047210    5.6878168   -4.2021203 
C     1.7810290    4.3922510   -4.0404344 
C     1.9598487    3.7966016   -2.7883544 
C     1.6243698    4.6133589   -1.7021325 
F     0.9620067    6.6335629   -0.7139297 
C     2.4490518    2.3873659   -2.6137255 
F     1.7904609    4.1132262   -0.4412552 
F     1.0600951    6.1017232   -5.4711134 
F     2.0359067    3.6531530   -5.1622726 
H     2.3692023   11.4335283   -6.9040524 
H     2.8270197    7.7330592   -4.7471536 
H     2.9480956    2.0391144   -3.5250307 
H     1.6235199    1.6895915   -2.3979137 
H     3.1563326    2.3164743   -1.7765646 
C    -0.4691384    8.3593947   -2.3720239 
N    -1.3242601    8.7719244   -1.6767174 
