# Supplementary material for: The Acidity of Weak NH Acids: Expanding the pKa Scale in Acetonitrile
Source: ACS Org Inorg Au. 2025 Mar 13;5(2):144–55. doi: 10.1021/acsorginorgau.4c00095 (PMC11969276; doi:10.1021/acsorginorgau.4c00095)
Supplement: Supplementary file 1 — gg4c00095_si_001.zip [file gg4c00095_si_001.zip › def2-TZVPP_optimised_geometries/(4-Me-C6F4)(C6H5)CHCN_neutral.xyz]

29
Energy = -1031.611880991
C     0.6481076    8.7429536   -5.3868524 
C     1.3675460    9.5689027   -6.2490512 
C     2.1044033   10.6415720   -5.7382276 
C     2.1142958   10.8828706   -4.3638954 
C     1.3935646   10.0563485   -3.4979518 
C     0.6588974    8.9844398   -4.0074542 
C    -0.1301722    8.0312604   -3.1044270 
H     0.0746658    7.9052906   -5.7866580 
H     1.3506980    9.3765561   -7.3216027 
H     2.6858854   11.7173490   -3.9585563 
C     0.4742251    6.6332220   -3.1108678 
C     1.7259547    6.3643052   -2.5497667 
C    -0.1850531    5.5689055   -3.7270804 
C     0.3795835    4.2946735   -3.7825911 
C     1.6274954    4.0172832   -3.2203520 
C     2.2831504    5.0886778   -2.6055699 
F     2.4115874    7.3515644   -1.9449168 
C     2.2427921    2.6483070   -3.2765445 
F     3.4950558    4.8861844   -2.0464620 
F    -1.3972319    5.7671765   -4.2949821 
F    -0.3104247    3.3102872   -4.3989611 
H     2.6672019   11.2874643   -6.4115971 
H     1.4026615   10.2456127   -2.4247846 
H     1.4757479    1.8841805   -3.4359059 
H     2.7826376    2.4288633   -2.3485051 
H     2.9659935    2.5796366   -4.1020550 
C    -0.2864906    8.5306845   -1.7359899 
H    -1.1469697    7.9407211   -3.5156331 
N    -0.4243486    8.9261083   -0.6522589 
