# Supplementary material for: The Acidity of Weak NH Acids: Expanding the pKa Scale in Acetonitrile
Source: ACS Org Inorg Au. 2025 Mar 13;5(2):144–55. doi: 10.1021/acsorginorgau.4c00095 (PMC11969276; doi:10.1021/acsorginorgau.4c00095)
Supplement: Supplementary file 1 — gg4c00095_si_001.zip [file gg4c00095_si_001.zip › def2-TZVPP_optimised_geometries/(4-NO2-C6H4)(Ph)NH_anion.xyz]

25
Energy = -723.0099440426
C     1.4973898    8.3014081   -5.4066636 
C     1.7108601    9.2275256   -6.4031720 
C     1.6706328   10.6102854   -6.1214803 
C     1.3776394   11.0381608   -4.8061667 
C     1.1498029   10.1160260   -3.8125661 
C     1.2138971    8.6960322   -4.0471645 
N     0.9399512    7.8743001   -3.0287876 
H     1.5117471    7.2396568   -5.6492659 
H     1.9055963    8.9181825   -7.4288452 
N     1.9067870   11.5611609   -7.1511320 
O     1.8449951   12.7876270   -6.8732902 
O     2.1704288   11.1516683   -8.3120223 
H     0.9157717   10.4364326   -2.7966160 
H     1.3393379   12.1079007   -4.6089611 
C     1.2352913    6.5355173   -3.0460716 
C     0.3423855    5.6290459   -2.4129900 
C     2.4438897    5.9821063   -3.5565048 
C     2.7215439    4.6219171   -3.4487792 
C     1.8148793    3.7443724   -2.8401408 
C     0.6238252    4.2695975   -2.3207395 
H    -0.5785369    6.0404984   -1.9975311 
H     2.0363472    2.6794943   -2.7623038 
H    -0.0949381    3.6061015   -1.8341427 
H     3.1715928    6.6518378   -4.0147744 
H     3.6653130    4.2381555   -3.8437289 
