# Supplementary material for: The Acidity of Weak NH Acids: Expanding the pKa Scale in Acetonitrile
Source: ACS Org Inorg Au. 2025 Mar 13;5(2):144–55. doi: 10.1021/acsorginorgau.4c00095 (PMC11969276; doi:10.1021/acsorginorgau.4c00095)
Supplement: Supplementary file 1 — gg4c00095_si_001.zip [file gg4c00095_si_001.zip › def2-TZVPP_optimised_geometries/(4-NO2-C6H4)(Ph)NH_neutral.xyz]

26
Energy = -723.5483781292
C     1.5874335    8.3341259   -5.4302866 
C     1.8144104    9.2858694   -6.4128758 
C     1.6713466   10.6431133   -6.1147164 
C     1.2852485   11.0588151   -4.8366366 
C     1.0636091   10.1103744   -3.8535810 
C     1.2166401    8.7307657   -4.1261189 
N     0.9557689    7.8304956   -3.1109580 
H     1.6654036    7.2782652   -5.6759273 
H     2.0900877    8.9940347   -7.4235968 
N     1.9172087   11.6410475   -7.1536788 
O     1.7450448   12.8333067   -6.8619668 
O     2.2829473   11.2392332   -8.2671294 
H     0.7747267   10.4272934   -2.8503098 
H     1.1746398   12.1217336   -4.6354970 
C     1.2413583    6.4566420   -3.0487897 
H     0.4296616    8.2003898   -2.3265454 
C     0.3695419    5.6225029   -2.3289311 
C     2.3954010    5.9039418   -3.6285862 
C     2.6468633    4.5377110   -3.5100198 
C     1.7744794    3.7079196   -2.8012985 
C     0.6404152    4.2618980   -2.2018829 
H    -0.5279819    6.0487312   -1.8778648 
H     1.9800066    2.6423071   -2.7109488 
H    -0.0468271    3.6294615   -1.6403421 
H     3.1072366    6.5470018   -4.1419721 
H     3.5466596    4.1226206   -3.9637295 
