# Supplementary material for: The Acidity of Weak NH Acids: Expanding the pKa Scale in Acetonitrile
Source: ACS Org Inorg Au. 2025 Mar 13;5(2):144–55. doi: 10.1021/acsorginorgau.4c00095 (PMC11969276; doi:10.1021/acsorginorgau.4c00095)
Supplement: Supplementary file 1 — gg4c00095_si_001.zip [file gg4c00095_si_001.zip › def2-TZVPP_optimised_geometries/(5-Cl-2-NO2-C6H3)(Ph)NH_anion.xyz]

25
Energy = -1182.668994395
C     1.2937397    8.2468856   -5.2942067 
C     1.4104939    9.1368776   -6.3267733 
C     1.2970019   10.5333262   -6.1551859 
C     1.0526756   10.9872605   -4.8728293 
C     0.9302618   10.1213137   -3.7726233 
C     1.0258964    8.6761263   -3.9325801 
N     0.8014426    7.8121026   -2.9558809 
H     1.3604801    7.1780060   -5.4828098 
Cl    1.6933696    8.5268195   -7.9667443 
N     0.7290840   10.7512050   -2.4925458 
H     0.9570335   12.0510709   -4.6674916 
C     1.1440084    6.4899854   -3.0230707 
C     0.2217800    5.5061928   -2.5767190 
C     2.4333546    6.0277045   -3.4109619 
C     2.7635018    4.6760059   -3.3611013 
C     1.8322312    3.7207464   -2.9339074 
C     0.5595224    4.1566913   -2.5406953 
H    -0.7635061    5.8468268   -2.2567221 
H     2.0958420    2.6632931   -2.8977305 
H    -0.1805286    3.4300233   -2.1974182 
H     3.1737609    6.7621417   -3.7295480 
H     3.7667685    4.3609043   -3.6575838 
H     1.3978385   11.2128576   -6.9976298 
O     0.5949402   12.0057275   -2.4574799 
O     0.7068073   10.0557166   -1.4630117 
