# Supplementary material for: The Acidity of Weak NH Acids: Expanding the pKa Scale in Acetonitrile
Source: ACS Org Inorg Au. 2025 Mar 13;5(2):144–55. doi: 10.1021/acsorginorgau.4c00095 (PMC11969276; doi:10.1021/acsorginorgau.4c00095)
Supplement: Supplementary file 1 — gg4c00095_si_001.zip [file gg4c00095_si_001.zip › def2-TZVPP_optimised_geometries/(5-Cl-2-NO2-C6H3)(Ph)NH_neutral.xyz]

26
Energy = -1183.221573151
C     1.4640286    8.2962142   -5.3659955 
C     1.6625855    9.2258982   -6.3696425 
C     1.5047027   10.6065975   -6.1573908 
C     1.1139291   11.0256970   -4.9010760 
C     0.8966648   10.1107587   -3.8596083 
C     1.0889783    8.7058103   -4.0630467 
N     0.8883095    7.8043223   -3.0600255 
H     1.5669513    7.2371395   -5.5824745 
Cl    2.1072589    8.6656485   -7.9560793 
N     0.4722079   10.6607145   -2.5893945 
H     0.9616996   12.0798273   -4.6825035 
C     1.2171548    6.4363114   -3.0362759 
C     0.3466602    5.5595310   -2.3692856 
C     2.4068763    5.9365284   -3.5902885 
C     2.6974243    4.5757337   -3.5019011 
C     1.8245443    3.7021527   -2.8484561 
C     0.6539599    4.2038211   -2.2735169 
H    -0.5730947    5.9518233   -1.9349332 
H     2.0590220    2.6406985   -2.7805266 
H    -0.0311172    3.5345388   -1.7537057 
H     3.1151344    6.6165002   -4.0602332 
H     3.6244840    4.1997373   -3.9341786 
H     1.6728114   11.3138016   -6.9651668 
H     0.4559148    8.2305034   -2.2307224 
O     0.4474550   11.8871216   -2.4468561 
O     0.1361145    9.8692197   -1.6700266 
