# Supplementary material for: The Acidity of Weak NH Acids: Expanding the pKa Scale in Acetonitrile
Source: ACS Org Inorg Au. 2025 Mar 13;5(2):144–55. doi: 10.1021/acsorginorgau.4c00095 (PMC11969276; doi:10.1021/acsorginorgau.4c00095)
Supplement: Supplementary file 1 — gg4c00095_si_001.zip [file gg4c00095_si_001.zip › def2-TZVPP_optimised_geometries/1,2,3-benzotriazole_anion.xyz]

13
Energy = -395.5266816040
C     0.4192319   -6.6024919   -1.5908666 
C     0.9230566   -6.4786809   -2.9121638 
C     1.0684601   -5.2323899   -3.5157961 
C     0.7011849   -4.0900625   -2.7793325 
C     0.1932525   -4.2147419   -1.4472197 
C     0.0518464   -5.4820621   -0.8502756 
N    -0.0738689   -2.9549993   -0.9908256 
N     0.2563675   -2.1171427   -1.9955580 
N     0.7250000   -2.7590277   -3.0861092 
H    -0.3360197   -5.5797081    0.1665022 
H     1.4562006   -5.1399668   -4.5330718 
H     1.1998841   -7.3822970   -3.4606738 
H     0.3200539   -7.5985496   -1.1525997 
