# Supplementary material for: The Acidity of Weak NH Acids: Expanding the pKa Scale in Acetonitrile
Source: ACS Org Inorg Au. 2025 Mar 13;5(2):144–55. doi: 10.1021/acsorginorgau.4c00095 (PMC11969276; doi:10.1021/acsorginorgau.4c00095)
Supplement: Supplementary file 1 — gg4c00095_si_001.zip [file gg4c00095_si_001.zip › def2-TZVPP_optimised_geometries/1,2,3-triazole_anion.xyz]

7
Energy = -241.7960293037
N     8.1535007   -4.6626194   -1.5970488 
C     9.1783780   -4.9272936   -2.4504462 
C     8.9569589   -4.2028702   -3.6213393 
N     7.3313576   -3.7993916   -2.2339573 
N     7.8000239   -3.5054411   -3.4671396 
H     9.5439779   -4.1436624   -4.5371760 
H     9.9890433   -5.6026519   -2.1793028 
