# Supplementary material for: The Acidity of Weak NH Acids: Expanding the pKa Scale in Acetonitrile
Source: ACS Org Inorg Au. 2025 Mar 13;5(2):144–55. doi: 10.1021/acsorginorgau.4c00095 (PMC11969276; doi:10.1021/acsorginorgau.4c00095)
Supplement: Supplementary file 1 — gg4c00095_si_001.zip [file gg4c00095_si_001.zip › def2-TZVPP_optimised_geometries/1,2,4-triazole_anion.xyz]

7
Energy = -241.8166417073
N     8.1694146   -4.6830766   -1.5774974 
C     9.1462038   -4.8930469   -2.4767858 
N     9.0058360   -4.2210619   -3.6511080 
N     7.3002844   -3.7987632   -2.1931097 
C     7.8406238   -3.5649601   -3.4015868 
H     7.3722182   -2.8947110   -4.1256218 
H     9.9891095   -5.5566204   -2.2717807 
