# Supplementary material for: The Acidity of Weak NH Acids: Expanding the pKa Scale in Acetonitrile
Source: ACS Org Inorg Au. 2025 Mar 13;5(2):144–55. doi: 10.1021/acsorginorgau.4c00095 (PMC11969276; doi:10.1021/acsorginorgau.4c00095)
Supplement: Supplementary file 1 — gg4c00095_si_001.zip [file gg4c00095_si_001.zip › def2-TZVPP_optimised_geometries/1,2,4-triazole_neutral.xyz]

8
Energy = -242.3811246606
N     8.1610617   -4.6507849   -1.6311968 
C     9.1803809   -4.9113146   -2.4856054 
N     9.0015587   -4.2362604   -3.6138704 
N     7.2771857   -3.7837472   -2.1917093 
C     7.8311121   -3.5671888   -3.3837971 
H    10.0044370   -5.5773153   -2.2512925 
H     7.3725005   -2.9034482   -4.1093115 
H     7.9959637   -5.0020607   -0.6948770 
