# Supplementary material for: The Acidity of Weak NH Acids: Expanding the pKa Scale in Acetonitrile
Source: ACS Org Inorg Au. 2025 Mar 13;5(2):144–55. doi: 10.1021/acsorginorgau.4c00095 (PMC11969276; doi:10.1021/acsorginorgau.4c00095)
Supplement: Supplementary file 1 — gg4c00095_si_001.zip [file gg4c00095_si_001.zip › def2-TZVPP_optimised_geometries/1,3-Ph2-urea_anion.xyz]

27
Energy = -687.1674105074
C     0.6754973   -6.6389093   -2.4217350 
C     1.2129050   -5.9113384   -3.4803947 
C     1.2829991   -4.5124044   -3.4575611 
C     0.7940991   -3.8421430   -2.3301345 
C     0.2532281   -4.5494990   -1.2612641 
C     0.1795886   -5.9659781   -1.2773933 
N    -0.3653220   -6.6079799   -0.1935861 
H     0.6181508   -7.7244900   -2.4311053 
H     0.8342827   -2.7519441   -2.2808223 
H    -0.1238087   -4.0130554   -0.3872177 
H     1.5878600   -6.4554955   -4.3502231 
H     1.7069094   -3.9586393   -4.2957566 
C    -1.1662481  -10.6341394    1.2813102 
C    -1.5188795  -11.7961396    1.9666878 
C    -2.1214303  -11.7534930    3.2302559 
C    -2.3676545  -10.4977860    3.8040635 
C    -2.0207344   -9.3306043    3.1327410 
C    -1.4073283   -9.3460738    1.8470971 
N    -1.1130735   -8.1235631    1.2950500 
H    -0.6998361  -10.6792737    0.3005775 
H    -2.8367136  -10.4312890    4.7893495 
H    -2.2104713   -8.3519959    3.5777591 
H    -1.3170159  -12.7645482    1.5000219 
H    -2.3913948  -12.6718243    3.7543241 
C    -0.5439484   -8.0098392    0.0809394 
H    -0.6934593   -6.0367447    0.5788053 
O    -0.1796716   -8.8523206   -0.7691084 
