# Supplementary material for: The Acidity of Weak NH Acids: Expanding the pKa Scale in Acetonitrile
Source: ACS Org Inorg Au. 2025 Mar 13;5(2):144–55. doi: 10.1021/acsorginorgau.4c00095 (PMC11969276; doi:10.1021/acsorginorgau.4c00095)
Supplement: Supplementary file 1 — gg4c00095_si_001.zip [file gg4c00095_si_001.zip › def2-TZVPP_optimised_geometries/1,3-Ph2-urea_neutral.xyz]

28
Energy = -687.7158607565
C     0.5443309   -6.6205362   -2.4781374 
C     1.0651908   -5.9034787   -3.5561371 
C     1.2495317   -4.5210906   -3.4906713 
C     0.9034387   -3.8449735   -2.3180209 
C     0.3834427   -4.5444810   -1.2327931 
C     0.1989533   -5.9371641   -1.3007214 
N    -0.3452114   -6.5650064   -0.1667116 
H     0.4083594   -7.6956022   -2.5300680 
H     1.0388286   -2.7660588   -2.2441740 
H     0.1162409   -4.0093277   -0.3186034 
H     1.3307502   -6.4443173   -4.4646877 
H     1.6579191   -3.9763554   -4.3408997 
C    -1.0387343  -10.6369293    1.3650925 
C    -1.3803597  -11.8077842    2.0433078 
C    -2.1102593  -11.7743179    3.2329802 
C    -2.5055351  -10.5388134    3.7520820 
C    -2.1737527   -9.3610795    3.0885461 
C    -1.4382983   -9.3970152    1.8902864 
N    -1.1326636   -8.1621611    1.2920591 
H    -0.4777205  -10.6672388    0.4369984 
H    -3.0767180  -10.4883050    4.6789777 
H    -2.4865697   -8.3986223    3.5002410 
H    -1.0658396  -12.7645513    1.6260331 
H    -2.3689593  -12.6976640    3.7496032 
C    -0.5193967   -7.9266854    0.0647631 
H    -0.5508192   -5.9321140    0.5988155 
H    -1.4852352   -7.3573560    1.7990069 
O    -0.1759338   -8.8076216   -0.7140975 
