# Supplementary material for: The Acidity of Weak NH Acids: Expanding the pKa Scale in Acetonitrile
Source: ACS Org Inorg Au. 2025 Mar 13;5(2):144–55. doi: 10.1021/acsorginorgau.4c00095 (PMC11969276; doi:10.1021/acsorginorgau.4c00095)
Supplement: Supplementary file 1 — gg4c00095_si_001.zip [file gg4c00095_si_001.zip › def2-TZVPP_optimised_geometries/1H-1,2,3-benzotriazole_neutral.xyz]

14
Energy = -396.0763800405
C     0.4195329   -6.6052070   -1.5915153 
C     0.9208735   -6.4705162   -2.9083328 
C     1.0644454   -5.2259051   -3.5062203 
C     0.6921766   -4.1020074   -2.7533191 
C     0.1919150   -4.2497153   -1.4364864 
C     0.0455894   -5.5046278   -0.8293486 
N    -0.0499152   -2.9617619   -1.0514238 
N     0.2748644   -2.0802625   -2.0512419 
N     0.7174718   -2.7544070   -3.0679747 
H    -0.3392893   -5.6191958    0.1829272 
H     1.4489457   -5.1129677   -4.5185184 
H     1.1983267   -7.3680086   -3.4599041 
H    -0.4146075   -2.6025940   -0.1773242 
H     0.3241406   -7.6027241   -1.1632977 
