# Supplementary material for: The Acidity of Weak NH Acids: Expanding the pKa Scale in Acetonitrile
Source: ACS Org Inorg Au. 2025 Mar 13;5(2):144–55. doi: 10.1021/acsorginorgau.4c00095 (PMC11969276; doi:10.1021/acsorginorgau.4c00095)
Supplement: Supplementary file 1 — gg4c00095_si_001.zip [file gg4c00095_si_001.zip › def2-TZVPP_optimised_geometries/1H-1,2,3-triazole_neutral.xyz]

8
Energy = -242.3574373113
N     8.1747190   -4.6528710   -1.6456856 
C     9.2183342   -4.9475003   -2.4635194 
C     8.9564648   -4.2122605   -3.6012907 
N     7.3095215   -3.7862718   -2.2308698 
N     7.7891699   -3.5210407   -3.4206815 
H     9.5253324   -4.1396768   -4.5202928 
H     7.9857771   -4.9887521   -0.7075631 
H    10.0177015   -5.6207070   -2.1815473 
