# Supplementary material for: The Acidity of Weak NH Acids: Expanding the pKa Scale in Acetonitrile
Source: ACS Org Inorg Au. 2025 Mar 13;5(2):144–55. doi: 10.1021/acsorginorgau.4c00095 (PMC11969276; doi:10.1021/acsorginorgau.4c00095)
Supplement: Supplementary file 1 — gg4c00095_si_001.zip [file gg4c00095_si_001.zip › def2-TZVPP_optimised_geometries/2,3,4,5,6-Cl5-aniline_anion.xyz]

13
Energy = -2585.531910077
C     0.4734711   -6.7886259   -1.7118718 
C     0.8524567   -6.7121189   -3.0472087 
C     1.0244829   -5.4678886   -3.6843960 
C     0.7975956   -4.3033375   -2.9172293 
C     0.4189580   -4.3734643   -1.5827918 
C     0.2250646   -5.6266652   -0.8677387 
N    -0.1341822   -5.6338806    0.3975102 
Cl    0.2692478   -8.3532471   -0.9545430 
Cl    1.0040551   -2.7471994   -3.6831186 
Cl    0.1469899   -2.9178545   -0.6684712 
Cl    1.1259222   -8.1737096   -3.9687561 
Cl    1.5003635   -5.3688275   -5.3568478 
H    -0.2129454   -6.6107013    0.7020428 
