# Supplementary material for: The Acidity of Weak NH Acids: Expanding the pKa Scale in Acetonitrile
Source: ACS Org Inorg Au. 2025 Mar 13;5(2):144–55. doi: 10.1021/acsorginorgau.4c00095 (PMC11969276; doi:10.1021/acsorginorgau.4c00095)
Supplement: Supplementary file 1 — gg4c00095_si_001.zip [file gg4c00095_si_001.zip › def2-TZVPP_optimised_geometries/2,3,4,5,6-Cl5-aniline_neutral.xyz]

14
Energy = -2586.092561605
C     0.4435667   -6.7642987   -1.7118858 
C     0.8508982   -6.7048929   -3.0502092 
C     1.0307860   -5.4599390   -3.6792751 
C     0.8036418   -4.2820706   -2.9452098 
C     0.3963695   -4.3548288   -1.6075616 
C     0.1992609   -5.5942236   -0.9606730 
N    -0.2542128   -5.6588882    0.3318912 
Cl    0.2287742   -8.2930101   -0.9190303 
Cl    1.0278002   -2.7439039   -3.6904392 
Cl    0.1233512   -2.9101621   -0.6857302 
Cl    1.1338363   -8.1627984   -3.9252932 
Cl    1.5256834   -5.3786893   -5.3295712 
H    -0.1247270   -6.5410992    0.8145881 
H    -0.1591584   -4.8164655    0.8878392 
