# Supplementary material for: The Acidity of Weak NH Acids: Expanding the pKa Scale in Acetonitrile
Source: ACS Org Inorg Au. 2025 Mar 13;5(2):144–55. doi: 10.1021/acsorginorgau.4c00095 (PMC11969276; doi:10.1021/acsorginorgau.4c00095)
Supplement: Supplementary file 1 — gg4c00095_si_001.zip [file gg4c00095_si_001.zip › def2-TZVPP_optimised_geometries/2,3,5,6-Cl4-aniline_anion.xyz]

13
Energy = -2125.866101067
C     0.4848335   -6.7913245   -1.7532501 
C     0.8628799   -6.6970020   -3.0843163 
C     1.0360008   -5.4658099   -3.7254202 
C     0.8085414   -4.3145375   -2.9565002 
C     0.4305432   -4.3649311   -1.6243925 
C     0.2369972   -5.6232080   -0.9105529 
N    -0.1218825   -5.6315498    0.3548285 
Cl    0.2814616   -8.3594994   -0.9999637 
Cl    1.0287042   -2.7695695   -3.7695817 
Cl    0.1611479   -2.9037574   -0.7158993 
Cl    1.1497425   -8.1436062   -4.0499487 
H     1.3326111   -5.4036158   -4.7662761 
H    -0.2001008   -6.6091293    0.6578330 
