# Supplementary material for: The Acidity of Weak NH Acids: Expanding the pKa Scale in Acetonitrile
Source: ACS Org Inorg Au. 2025 Mar 13;5(2):144–55. doi: 10.1021/acsorginorgau.4c00095 (PMC11969276; doi:10.1021/acsorginorgau.4c00095)
Supplement: Supplementary file 1 — gg4c00095_si_001.zip [file gg4c00095_si_001.zip › def2-TZVPP_optimised_geometries/2,3,5,6-Cl4-aniline_neutral.xyz]

14
Energy = -2126.430545173
C     0.4677392   -6.7894983   -1.7609650 
C     0.8587978   -6.7017823   -3.1006087 
C     1.0330712   -5.4619246   -3.7144385 
C     0.8187162   -4.3010913   -2.9722627 
C     0.4272219   -4.3700951   -1.6316522 
C     0.2361851   -5.6207111   -0.9981453 
N    -0.1997907   -5.6971327    0.2987151 
Cl    0.2588213   -8.3271644   -0.9833141 
Cl    1.0499915   -2.7663653   -3.7435379 
Cl    0.1685398   -2.9321748   -0.6946210 
Cl    1.1397880   -8.1366696   -4.0308631 
H     1.3343748   -5.4012751   -4.7558665 
H    -0.1034609   -4.8596361    0.8617075 
H    -0.0736653   -6.5853798    0.7709722 
