# Supplementary material for: The Acidity of Weak NH Acids: Expanding the pKa Scale in Acetonitrile
Source: ACS Org Inorg Au. 2025 Mar 13;5(2):144–55. doi: 10.1021/acsorginorgau.4c00095 (PMC11969276; doi:10.1021/acsorginorgau.4c00095)
Supplement: Supplementary file 1 — gg4c00095_si_001.zip [file gg4c00095_si_001.zip › def2-TZVPP_optimised_geometries/2,3-Cl2-6-NO2-aniline_anion.xyz]

15
Energy = -1411.176338793
C     1.7655080    7.9930014   -4.6165056 
C     2.4318487    8.4721830   -5.7607326 
C     2.2703434    9.7611111   -6.2134053 
C     1.4002453   10.6248357   -5.4967964 
C     0.7272677   10.2088098   -4.3749125 
C     0.8536902    8.8428222   -3.8266720 
N     0.1769516    8.5402781   -2.7522202 
Cl    1.2228981   12.2594165   -6.1159093 
H     3.0872212    7.7762345   -6.2798296 
Cl   -0.3299600   11.2902315   -3.5214465 
O     2.7959179    5.9463217   -4.9726439 
N     2.0186862    6.6416491   -4.2628234 
O     1.4626567    6.1469914   -3.2404034 
H     2.7859074   10.1301213   -7.0964042 
H     0.3954978    7.5620634   -2.5299856 
