# Supplementary material for: The Acidity of Weak NH Acids: Expanding the pKa Scale in Acetonitrile
Source: ACS Org Inorg Au. 2025 Mar 13;5(2):144–55. doi: 10.1021/acsorginorgau.4c00095 (PMC11969276; doi:10.1021/acsorginorgau.4c00095)
Supplement: Supplementary file 1 — gg4c00095_si_001.zip [file gg4c00095_si_001.zip › def2-TZVPP_optimised_geometries/2,3-Cl2-6-NO2-aniline_neutral.xyz]

16
Energy = -1411.729733136
C     1.7579164    8.0156240   -4.6254550 
C     2.4516497    8.4652844   -5.7566843 
C     2.3068421    9.7593368   -6.2120921 
C     1.4467650   10.6334895   -5.5239227 
C     0.7487986   10.2089594   -4.3981709 
C     0.8786894    8.8766360   -3.9016074 
N     0.1908367    8.4931215   -2.8086595 
Cl    1.2730790   12.2517166   -6.1066101 
H     3.1064202    7.7601349   -6.2620447 
Cl   -0.3128757   11.2851909   -3.5466732 
O     2.7374172    5.9391732   -4.8948487 
N     1.9717819    6.6370274   -4.2233012 
O     1.3725564    6.2039748   -3.2104859 
H     2.8417687   10.1150390   -7.0885815 
H     0.3203653    7.5336109   -2.4927877 
H    -0.4156609    9.1590214   -2.3470754 
