# Supplementary material for: The Acidity of Weak NH Acids: Expanding the pKa Scale in Acetonitrile
Source: ACS Org Inorg Au. 2025 Mar 13;5(2):144–55. doi: 10.1021/acsorginorgau.4c00095 (PMC11969276; doi:10.1021/acsorginorgau.4c00095)
Supplement: Supplementary file 1 — gg4c00095_si_001.zip [file gg4c00095_si_001.zip › def2-TZVPP_optimised_geometries/2,4-(NO2)2-aniline_anion.xyz]

17
Energy = -696.4883661690
C     1.7054579    8.1253220   -4.6878114 
C     2.3122557    8.5937209   -5.8118236 
C     2.1333071    9.9579272   -6.1955024 
C     1.3439920   10.7994738   -5.4221856 
C     0.7154413   10.3345114   -4.2688610 
C     0.8570415    8.9338992   -3.8142032 
N     0.3379596    8.3497731   -2.7650891 
H     1.2105664   11.8365034   -5.7163571 
N    -0.0745803   11.2944002   -3.5502651 
N     2.7656382   10.4591969   -7.3759692 
H    -0.2257605    9.0461614   -2.2637183 
O     2.5982622   11.6565837   -7.7025508 
O     3.4734677    9.6687853   -8.0484585 
H     1.8260826    7.0882811   -4.3732526 
H     2.9367171    7.9581850   -6.4361275 
O    -0.6794430   10.9267798   -2.5097530 
O    -0.1488353   12.4723662   -3.9668621 
