# Supplementary material for: The Acidity of Weak NH Acids: Expanding the pKa Scale in Acetonitrile
Source: ACS Org Inorg Au. 2025 Mar 13;5(2):144–55. doi: 10.1021/acsorginorgau.4c00095 (PMC11969276; doi:10.1021/acsorginorgau.4c00095)
Supplement: Supplementary file 1 — gg4c00095_si_001.zip [file gg4c00095_si_001.zip › def2-TZVPP_optimised_geometries/2,4-(NO2)2-aniline_neutral.xyz]

18
Energy = -697.0232218124
C     1.7160552    8.1104655   -4.7019246 
C     2.3247808    8.5976952   -5.8357708 
C     2.1394609    9.9430853   -6.1971834 
C     1.3554267   10.7852129   -5.4303606 
C     0.7373742   10.2940159   -4.2803653 
C     0.8978117    8.9311604   -3.8756246 
N     0.3207437    8.4109704   -2.7738440 
H     1.2152499   11.8249125   -5.7130116 
N    -0.0756924   11.2351502   -3.5165674 
N     2.7868481   10.4639137   -7.4066101 
H    -0.2608204    9.0259228   -2.2067034 
O     2.5977503   11.6491112   -7.6974176 
O     3.4833807    9.6764410   -8.0596508 
H     1.8544701    7.0678250   -4.4150207 
H     2.9486810    7.9638817   -6.4616902 
O    -0.6485920   10.8198516   -2.4832697 
O    -0.1661158   12.3953834   -3.9163655 
H     0.4676174    7.4394520   -2.5362801 
