# Supplementary material for: The Acidity of Weak NH Acids: Expanding the pKa Scale in Acetonitrile
Source: ACS Org Inorg Au. 2025 Mar 13;5(2):144–55. doi: 10.1021/acsorginorgau.4c00095 (PMC11969276; doi:10.1021/acsorginorgau.4c00095)
Supplement: Supplementary file 1 — gg4c00095_si_001.zip [file gg4c00095_si_001.zip › def2-TZVPP_optimised_geometries/2,4-Cl2-6-NO2-aniline_anion.xyz]

15
Energy = -1411.177679725
C     1.7662885    8.0136339   -4.5890447 
C     2.5929397    8.5804627   -5.5838515 
C     2.4020390    9.8777152   -5.9857132 
C     1.3769702   10.6743793   -5.4159681 
C     0.5705509   10.1356666   -4.4508970 
C     0.6743947    8.7630904   -3.9350126 
N    -0.1582858    8.3688926   -3.0085704 
H     1.2326243   11.7025190   -5.7418672 
H     3.3734080    7.9559814   -6.0097735 
Cl   -0.6850636   11.1453820   -3.7673331 
O     1.3556676    6.0877423   -3.3615539 
N     2.0483329    6.6640930   -4.2491508 
O     2.9847623    6.0555843   -4.8350864 
Cl    3.4302889   10.5962215   -7.2259077 
H     0.0788226    7.3948065   -2.7883802 
