# Supplementary material for: The Acidity of Weak NH Acids: Expanding the pKa Scale in Acetonitrile
Source: ACS Org Inorg Au. 2025 Mar 13;5(2):144–55. doi: 10.1021/acsorginorgau.4c00095 (PMC11969276; doi:10.1021/acsorginorgau.4c00095)
Supplement: Supplementary file 1 — gg4c00095_si_001.zip [file gg4c00095_si_001.zip › def2-TZVPP_optimised_geometries/2,4-Cl2-6-NO2-aniline_neutral.xyz]

16
Energy = -1411.729166018
C     1.7417852    8.0211730   -4.6222278 
C     2.4079946    8.5130631   -5.7537826 
C     2.2139773    9.8219682   -6.1491802 
C     1.3530618   10.6623508   -5.4248112 
C     0.7008431   10.1708163   -4.3115128 
C     0.8576822    8.8303594   -3.8484970 
N     0.1971067    8.4015908   -2.7543188 
H     1.1979432   11.6932987   -5.7342988 
H     3.0675106    7.8422819   -6.2966094 
Cl   -0.3666307   11.2211185   -3.4171996 
O     2.7627126    5.9745279   -4.9795444 
N     1.9959589    6.6308670   -4.2705469 
O     1.4257030    6.1553988   -3.2615202 
Cl    3.0324094   10.4514732   -7.5504334 
H     0.3460772    7.4376675   -2.4652305 
H    -0.4154251    9.0419457   -2.2653366 
