# Supplementary material for: The Acidity of Weak NH Acids: Expanding the pKa Scale in Acetonitrile
Source: ACS Org Inorg Au. 2025 Mar 13;5(2):144–55. doi: 10.1021/acsorginorgau.4c00095 (PMC11969276; doi:10.1021/acsorginorgau.4c00095)
Supplement: Supplementary file 1 — gg4c00095_si_001.zip [file gg4c00095_si_001.zip › def2-TZVPP_optimised_geometries/2,5-Cl2-4-NO2-aniline_anion.xyz]

15
Energy = -1411.177489810
C     1.7587381    8.0955284   -4.6655796 
C     2.3966051    8.5675168   -5.7855452 
C     2.1987482    9.9108892   -6.2362333 
C     1.3183889   10.7151464   -5.4661409 
C     0.6876505   10.2370706   -4.3527966 
C     0.8516739    8.8795401   -3.8513927 
N     0.2847905    8.3435293   -2.7941587 
H     1.1670415   11.7363957   -5.8055799 
Cl    3.4521941    7.4247349   -6.6016354 
Cl   -0.3903035   11.3089482   -3.4574031 
N     2.7957759   10.5145715   -7.3757086 
H    -0.3161536    9.0540581   -2.3556231 
O     2.5163903   11.7192397   -7.6294367 
O     3.5766257    9.8542304   -8.1003329 
H     1.9285646    7.0695215   -4.3447038 
