# Supplementary material for: The Acidity of Weak NH Acids: Expanding the pKa Scale in Acetonitrile
Source: ACS Org Inorg Au. 2025 Mar 13;5(2):144–55. doi: 10.1021/acsorginorgau.4c00095 (PMC11969276; doi:10.1021/acsorginorgau.4c00095)
Supplement: Supplementary file 1 — gg4c00095_si_001.zip [file gg4c00095_si_001.zip › def2-TZVPP_optimised_geometries/2,5-Cl2-4-NO2-aniline_neutral.xyz]

16
Energy = -1411.718642034
C     1.7656927    8.0794435   -4.6818916 
C     2.4262890    8.5757930   -5.8015744 
C     2.1849840    9.9011196   -6.2150968 
C     1.2963376   10.6971230   -5.4831972 
C     0.6307753   10.1875361   -4.3867290 
C     0.8442215    8.8549762   -3.9539552 
N     0.1576426    8.3374634   -2.8925988 
H     1.1421835   11.7247471   -5.8025431 
Cl    3.5702576    7.5235081   -6.5620058 
Cl   -0.4889666   11.1882307   -3.4997944 
N     2.8106737   10.5269528   -7.3855709 
H     0.4785237    7.4739254   -2.4756795 
H    -0.3388747    8.9828306   -2.2887202 
O     2.8723955   11.7641968   -7.3943806 
O     3.2140098    9.7965460   -8.2938265 
H     1.9763648    7.0592782   -4.3642563 
