# Supplementary material for: The Acidity of Weak NH Acids: Expanding the pKa Scale in Acetonitrile
Source: ACS Org Inorg Au. 2025 Mar 13;5(2):144–55. doi: 10.1021/acsorginorgau.4c00095 (PMC11969276; doi:10.1021/acsorginorgau.4c00095)
Supplement: Supplementary file 1 — gg4c00095_si_001.zip [file gg4c00095_si_001.zip › def2-TZVPP_optimised_geometries/2,6-Cl2-4-NO2-aniline_anion.xyz]

15
Energy = -1411.187375746
C     1.7249873    8.1213694   -4.7240737 
C     2.3493816    8.6080448   -5.8424283 
C     2.1466703    9.9500462   -6.2382281 
C     1.2995044   10.7802064   -5.4732593 
C     0.6862947   10.2704777   -4.3590653 
C     0.8320098    8.8998181   -3.8700597 
N     0.2647548    8.3752507   -2.8125673 
H     1.1510379   11.8105526   -5.7856644 
Cl   -0.3669278   11.3318671   -3.4215863 
N     2.7883137   10.4609758   -7.3931582 
H    -0.3144819    9.0992852   -2.3687978 
O     2.5883692   11.6609906   -7.7219433 
O     3.5402524    9.7004447   -8.0586472 
Cl    2.0008950    6.4515712   -4.2640494 
H     3.0047088    7.9787201   -6.4384620 
