# Supplementary material for: The Acidity of Weak NH Acids: Expanding the pKa Scale in Acetonitrile
Source: ACS Org Inorg Au. 2025 Mar 13;5(2):144–55. doi: 10.1021/acsorginorgau.4c00095 (PMC11969276; doi:10.1021/acsorginorgau.4c00095)
Supplement: Supplementary file 1 — gg4c00095_si_001.zip [file gg4c00095_si_001.zip › def2-TZVPP_optimised_geometries/2,6-Cl2-4-NO2-aniline_neutral.xyz]

16
Energy = -1411.730443184
C     1.7404823    8.1249823   -4.7272553 
C     2.3640185    8.6132794   -5.8616769 
C     2.1441058    9.9421465   -6.2267629 
C     1.3128962   10.7784939   -5.4802115 
C     0.6997105   10.2676720   -4.3500713 
C     0.8885247    8.9270840   -3.9241501 
N     0.3086644    8.4459819   -2.7954479 
H     1.1582457   11.8076623   -5.7923435 
Cl   -0.3516209   11.2843451   -3.3985006 
N     2.7988451   10.4715890   -7.4260098 
H    -0.4048354    9.0008070   -2.3391641 
O     2.5844654   11.6534847   -7.7222825 
O     3.5254243    9.7039310   -8.0692090 
Cl    1.9890656    6.4661551   -4.2469359 
H     3.0133656    7.9857300   -6.4658508 
H     0.3511922    7.4509868   -2.6131881 
