# Supplementary material for: The Acidity of Weak NH Acids: Expanding the pKa Scale in Acetonitrile
Source: ACS Org Inorg Au. 2025 Mar 13;5(2):144–55. doi: 10.1021/acsorginorgau.4c00095 (PMC11969276; doi:10.1021/acsorginorgau.4c00095)
Supplement: Supplementary file 1 — gg4c00095_si_001.zip [file gg4c00095_si_001.zip › def2-TZVPP_optimised_geometries/2-Cl-4-NO2-aniline_anion.xyz]

15
Energy = -951.5135577597
C     1.7536348    8.0744844   -4.7124658 
C     2.3672849    8.5679987   -5.8338667 
C     2.1599874    9.9114125   -6.2360498 
C     1.3114881   10.7375449   -5.4637808 
C     0.7040909   10.2302858   -4.3445066 
C     0.8686216    8.8595464   -3.8680851 
N     0.3144491    8.3173837   -2.8049594 
H     1.1574940   11.7670433   -5.7776938 
Cl   -0.3507884   11.2907236   -3.4016169 
N     2.7882549   10.4290084   -7.3915395 
H    -0.2705510    9.0284302   -2.3458860 
O     2.5818570   11.6298862   -7.7197832 
O     3.5409287    9.6739836   -8.0669491 
H     1.9105604    7.0414886   -4.3992020 
H     3.0246978    7.9478203   -6.4402857 
