# Supplementary material for: The Acidity of Weak NH Acids: Expanding the pKa Scale in Acetonitrile
Source: ACS Org Inorg Au. 2025 Mar 13;5(2):144–55. doi: 10.1021/acsorginorgau.4c00095 (PMC11969276; doi:10.1021/acsorginorgau.4c00095)
Supplement: Supplementary file 1 — gg4c00095_si_001.zip [file gg4c00095_si_001.zip › def2-TZVPP_optimised_geometries/2-Cl-4-NO2-aniline_neutral.xyz]

16
Energy = -952.0601328636
C     1.7504486    8.0757804   -4.7093895 
C     2.3679512    8.5714404   -5.8451287 
C     2.1533324    9.9013197   -6.2165391 
C     1.3258674   10.7379516   -5.4648202 
C     0.7147756   10.2299551   -4.3317488 
C     0.9075216    8.8874468   -3.9170125 
N     0.3294941    8.4134036   -2.7729264 
H     1.1710672   11.7673861   -5.7771459 
Cl   -0.3330687   11.2523387   -3.3786645 
N     2.8001402   10.4337521   -7.4163374 
H    -0.4064794    8.9650387   -2.3466757 
O     2.5847853   11.6164924   -7.7123458 
O     3.5251083    9.6684171   -8.0658342 
H     1.9143869    7.0405129   -4.4091988 
H     3.0169676    7.9488195   -6.4557284 
H     0.3002618    7.4142758   -2.6195746 
