# Supplementary material for: The Acidity of Weak NH Acids: Expanding the pKa Scale in Acetonitrile
Source: ACS Org Inorg Au. 2025 Mar 13;5(2):144–55. doi: 10.1021/acsorginorgau.4c00095 (PMC11969276; doi:10.1021/acsorginorgau.4c00095)
Supplement: Supplementary file 1 — gg4c00095_si_001.zip [file gg4c00095_si_001.zip › def2-TZVPP_optimised_geometries/2-Cl-6-NO2-aniline_anion.xyz]

15
Energy = -951.5021126843
C     1.7872827    8.0429689   -4.6040056 
C     2.6480287    8.5788716   -5.5864266 
C     2.5107532    9.8722331   -6.0391781 
C     1.4771366   10.6861320   -5.5010747 
C     0.6310073   10.1901897   -4.5474492 
C     0.6899073    8.8283880   -3.9990467 
N    -0.1770456    8.4681473   -3.0888199 
H     1.3472524   11.7138557   -5.8418287 
H     3.4254327    7.9210259   -5.9692617 
Cl   -0.6264409   11.2419101   -3.9183821 
O     1.2981391    6.1496758   -3.3496862 
N     2.0322213    6.6976542   -4.2230132 
O     2.9799400    6.0575998   -4.7582412 
H     3.1819263   10.2731676   -6.7982844 
H     0.0355289    7.4940609   -2.8449319 
