# Supplementary material for: The Acidity of Weak NH Acids: Expanding the pKa Scale in Acetonitrile
Source: ACS Org Inorg Au. 2025 Mar 13;5(2):144–55. doi: 10.1021/acsorginorgau.4c00095 (PMC11969276; doi:10.1021/acsorginorgau.4c00095)
Supplement: Supplementary file 1 — gg4c00095_si_001.zip [file gg4c00095_si_001.zip › def2-TZVPP_optimised_geometries/2-Cl-6-NO2-aniline_neutral.xyz]

16
Energy = -952.0618777829
C     1.7575128    8.0540161   -4.6438163 
C     2.4514060    8.5046207   -5.7760928 
C     2.2990888    9.8037588   -6.2243340 
C     1.4389809   10.6741045   -5.5354699 
C     0.7537556   10.2348544   -4.4194956 
C     0.8757436    8.9073532   -3.9130002 
N     0.1868576    8.5254739   -2.8188157 
H     1.3006579   11.7012076   -5.8689049 
H     3.1054291    7.7974665   -6.2794269 
Cl   -0.3123563   11.3314294   -3.5744505 
O     2.7346075    5.9734434   -4.9169257 
N     1.9731242    6.6724716   -4.2424475 
O     1.3782905    6.2408908   -3.2270226 
H     2.8382272   10.1529134   -7.1022415 
H     0.3138150    7.5689803   -2.4961217 
H    -0.4188002    9.1943361   -2.3604145 
