# Supplementary material for: The Acidity of Weak NH Acids: Expanding the pKa Scale in Acetonitrile
Source: ACS Org Inorg Au. 2025 Mar 13;5(2):144–55. doi: 10.1021/acsorginorgau.4c00095 (PMC11969276; doi:10.1021/acsorginorgau.4c00095)
Supplement: Supplementary file 1 — gg4c00095_si_001.zip [file gg4c00095_si_001.zip › def2-TZVPP_optimised_geometries/2-MeO-carbazole_anion.xyz]

25
Energy = -631.7513634919
C    -0.9105383   -4.9934546   -0.2064089 
C     0.0139305   -4.7662275   -1.2214276 
C     0.7955871   -5.8096696   -1.7726661 
C     0.6494846   -7.1118169   -1.2964774 
C    -0.2690013   -7.3849689   -0.2757780 
C    -1.0680857   -6.3131803    0.2853722 
N    -1.9170775   -6.7317383    1.2698078 
H    -1.5154202   -4.1964251    0.2231000 
H     1.2570944   -7.9119691   -1.7281296 
O     0.2529932   -3.5102404   -1.7816323 
H     1.5017223   -5.5661705   -2.5665522 
C    -0.6800796   -8.5593707    0.4435899 
C    -0.3261212   -9.9140740    0.4164316 
C    -0.9528928  -10.8069649    1.2904812 
C    -1.9360849  -10.3463853    2.1943489 
C    -2.3077002   -9.0032201    2.2427692 
C    -1.6902621   -8.0816741    1.3718761 
H    -2.4144096  -11.0604993    2.8696063 
H    -3.0686993   -8.6547762    2.9446146 
H     0.4349573  -10.2755253   -0.2813984 
H    -0.6834702  -11.8650422    1.2771116 
C    -0.5098347   -2.4377482   -1.2673463 
H    -0.1947269   -1.5425121   -1.8187780 
H    -0.3289975   -2.2842881   -0.1884192 
H    -1.5930177   -2.5957091   -1.4150351 
