# Supplementary material for: The Acidity of Weak NH Acids: Expanding the pKa Scale in Acetonitrile
Source: ACS Org Inorg Au. 2025 Mar 13;5(2):144–55. doi: 10.1021/acsorginorgau.4c00095 (PMC11969276; doi:10.1021/acsorginorgau.4c00095)
Supplement: Supplementary file 1 — gg4c00095_si_001.zip [file gg4c00095_si_001.zip › def2-TZVPP_optimised_geometries/2-MeO-carbazole_neutral.xyz]

26
Energy = -632.3135443673
C    -0.9189394   -4.9689604   -0.2016855 
C     0.0109583   -4.7511193   -1.2243828 
C     0.7772261   -5.8123077   -1.7586256 
C     0.6275012   -7.1058197   -1.2799465 
C    -0.2943442   -7.3645541   -0.2545738 
C    -1.0539744   -6.2810012    0.2661952 
N    -1.8886454   -6.7705278    1.2590414 
H    -1.5135399   -4.1604508    0.2171279 
H     1.2254086   -7.9131764   -1.7026468 
O     0.2541794   -3.5239505   -1.7827735 
H     1.4843496   -5.5812521   -2.5534255 
C    -0.7021732   -8.5506348    0.4669413 
C    -0.3311601   -9.9003313    0.4183006 
C    -0.9440832  -10.8054968    1.2841531 
C    -1.9237756  -10.3799698    2.1984940 
C    -2.3143890   -9.0415336    2.2705483 
C    -1.6977285   -8.1400622    1.4021325 
H    -2.3882941  -11.1068927    2.8643320 
H    -3.0743960   -8.7166029    2.9816029 
H     0.4275520  -10.2390554   -0.2874889 
H    -0.6618748  -11.8574272    1.2539908 
H    -2.5413113   -6.2165875    1.7963786 
C    -0.4906089   -2.4177906   -1.2851699 
H    -0.1514547   -1.5463750   -1.8538889 
H    -0.2972527   -2.2526178   -0.2127466 
H    -1.5723998   -2.5587033   -1.4413543 
