# Supplementary material for: The Acidity of Weak NH Acids: Expanding the pKa Scale in Acetonitrile
Source: ACS Org Inorg Au. 2025 Mar 13;5(2):144–55. doi: 10.1021/acsorginorgau.4c00095 (PMC11969276; doi:10.1021/acsorginorgau.4c00095)
Supplement: Supplementary file 1 — gg4c00095_si_001.zip [file gg4c00095_si_001.zip › def2-TZVPP_optimised_geometries/2-NH2-4-NO2-aniline_anion.xyz]

17
Energy = -547.2303136033
C     1.5227691    8.1892401   -4.6228004 
C     2.2817968    8.4812125   -5.7368782 
C     2.3463535    9.8044600   -6.2199814 
C     1.6386092   10.8347126   -5.5447817 
C     0.8828091   10.5530402   -4.4294897 
C     0.7678530    9.1891269   -3.9120365 
N    -0.0244170    9.0013282   -2.8618843 
H     1.4646266    7.1591589   -4.2595429 
H     1.7158804   11.8500703   -5.9317732 
N     0.1962329   11.5281914   -3.6868516 
H     2.8372742    7.7110759   -6.2690995 
N     3.1095771   10.1041168   -7.3709920 
H    -0.0241430    8.0037745   -2.6160218 
H    -0.2333256   12.2535842   -4.2540247 
O     3.7373647    9.1784658   -7.9617140 
O     3.1466202   11.2974300   -7.7880623 
H    -0.4708713   11.0490025   -3.0726463 
