# Supplementary material for: The Acidity of Weak NH Acids: Expanding the pKa Scale in Acetonitrile
Source: ACS Org Inorg Au. 2025 Mar 13;5(2):144–55. doi: 10.1021/acsorginorgau.4c00095 (PMC11969276; doi:10.1021/acsorginorgau.4c00095)
Supplement: Supplementary file 1 — gg4c00095_si_001.zip [file gg4c00095_si_001.zip › def2-TZVPP_optimised_geometries/2-NH2-4-NO2-aniline_neutral.xyz]

18
Energy = -547.7824984691
C     1.5917621    8.2116287   -4.5700444 
C     2.3296677    8.4935979   -5.7138398 
C     2.3184371    9.7961091   -6.2119132 
C     1.6120330   10.8198468   -5.5738706 
C     0.8829475   10.5427734   -4.4228214 
C     0.8476547    9.2107673   -3.9243063 
N     0.1078146    8.9637922   -2.7746438 
H     1.5694104    7.1950223   -4.1752652 
H     1.6550710   11.8261931   -5.9868700 
N     0.1128797   11.5121096   -3.7556282 
H     2.8984565    7.7263695   -6.2321639 
N     3.0764855   10.1103815   -7.4241310 
H    -0.7409106    9.5215419   -2.6976354 
H    -0.0513279    7.9837274   -2.5633077 
H     0.2500160   12.4516476   -4.1192098 
H     0.2507880   11.5053100   -2.7449420 
O     3.7124397    9.1956281   -7.9649217 
O     3.0404952   11.2768246   -7.8427560 
