# Supplementary material for: The Acidity of Weak NH Acids: Expanding the pKa Scale in Acetonitrile
Source: ACS Org Inorg Au. 2025 Mar 13;5(2):144–55. doi: 10.1021/acsorginorgau.4c00095 (PMC11969276; doi:10.1021/acsorginorgau.4c00095)
Supplement: Supplementary file 1 — gg4c00095_si_001.zip [file gg4c00095_si_001.zip › def2-TZVPP_optimised_geometries/2-NO2-aniline_anion.xyz]

15
Energy = -491.8266233934
C     0.3758236   -6.7326980   -1.6567090 
C     0.8532494   -6.7665019   -3.0360977 
C     1.0905242   -5.4240951   -3.6029845 
C     0.8584903   -4.2536744   -2.8424923 
C     0.4047220   -4.3052380   -1.5426131 
C     0.1633218   -5.5807515   -0.9508660 
H     0.1939584   -7.7129169   -1.2124803 
H     1.0579157   -3.3040596   -3.3359214 
H     0.2352364   -3.3876660   -0.9783198 
N     1.0111360   -7.9462356   -3.5955118 
N     1.5588453   -5.2363603   -4.9246756 
O     1.7909897   -6.2468519   -5.6533728 
O     1.7433027   -4.0668840   -5.3711417 
H    -0.1961579   -5.6379534    0.0804623 
H     1.3489224   -7.7853638   -4.5517964 
