# Supplementary material for: The Acidity of Weak NH Acids: Expanding the pKa Scale in Acetonitrile
Source: ACS Org Inorg Au. 2025 Mar 13;5(2):144–55. doi: 10.1021/acsorginorgau.4c00095 (PMC11969276; doi:10.1021/acsorginorgau.4c00095)
Supplement: Supplementary file 1 — gg4c00095_si_001.zip [file gg4c00095_si_001.zip › def2-TZVPP_optimised_geometries/2-NO2-aniline_neutral.xyz]

16
Energy = -492.3907933527
C     0.4162448   -6.7100650   -1.6324607 
C     0.8637077   -6.7083118   -2.9797732 
C     1.0711298   -5.4301122   -3.5800740 
C     0.8369458   -4.2452614   -2.8628284 
C     0.4001823   -4.2849622   -1.5517865 
C     0.1918650   -5.5356306   -0.9405344 
H     0.2505899   -7.6732901   -1.1482656 
H     1.0144020   -3.3049068   -3.3789258 
H     0.2224510   -3.3622189   -1.0032655 
N     1.0654054   -7.8817104   -3.6267478 
N     1.5347515   -5.2953596   -4.9486714 
O     1.7639471   -6.3358075   -5.6111542 
O     1.6899271   -4.1618404   -5.4156874 
H    -0.1510244   -5.5852855    0.0929510 
H     1.4104300   -7.8414712   -4.5831371 
H     0.9280050   -8.7554769   -3.1389593 
