# Supplementary material for: The Acidity of Weak NH Acids: Expanding the pKa Scale in Acetonitrile
Source: ACS Org Inorg Au. 2025 Mar 13;5(2):144–55. doi: 10.1021/acsorginorgau.4c00095 (PMC11969276; doi:10.1021/acsorginorgau.4c00095)
Supplement: Supplementary file 1 — gg4c00095_si_001.zip [file gg4c00095_si_001.zip › def2-TZVPP_optimised_geometries/2H-1,2,3-benzotriazole_neutral.xyz]

14
Energy = -396.0766529324
N     8.4991699   -4.7304555   -1.7077266 
C     9.4471330   -5.0548196   -2.6277516 
C     9.1122862   -4.4193317   -3.8684540 
N     7.6841869   -3.9528245   -2.4157942 
N     7.9629886   -3.7127638   -3.6943991 
H     6.8590986   -3.5468461   -1.9851772 
C    10.5993353   -5.8612849   -2.5098226 
C    11.3797744   -6.0046509   -3.6406722 
C    11.0470185   -5.3726615   -4.8740149 
C     9.9244495   -4.5793912   -5.0115497 
H    11.7032112   -5.5245737   -5.7308114 
H     9.6704744   -4.0964176   -5.9535723 
H    10.8530477   -6.3444277   -1.5678138 
H    12.2790766   -6.6186816   -3.5960508 
