# Supplementary material for: The Acidity of Weak NH Acids: Expanding the pKa Scale in Acetonitrile
Source: ACS Org Inorg Au. 2025 Mar 13;5(2):144–55. doi: 10.1021/acsorginorgau.4c00095 (PMC11969276; doi:10.1021/acsorginorgau.4c00095)
Supplement: Supplementary file 1 — gg4c00095_si_001.zip [file gg4c00095_si_001.zip › def2-TZVPP_optimised_geometries/2H-1,2,3-triazole_neutral.xyz]

8
Energy = -242.3637180213
N     8.1693832   -4.6836229   -1.5759930 
C     9.1675607   -4.9242294   -2.4417840 
C     8.9345756   -4.1891035   -3.6183814 
N     7.3952627   -3.8341292   -2.2507934 
N     7.7928925   -3.4959033   -3.4770981 
H     9.9777105   -5.5946865   -2.1803418 
H     9.5120775   -4.1244366   -4.5329769 
H     6.5426077   -3.4612188   -1.8491415 
