# Supplementary material for: The Acidity of Weak NH Acids: Expanding the pKa Scale in Acetonitrile
Source: ACS Org Inorg Au. 2025 Mar 13;5(2):144–55. doi: 10.1021/acsorginorgau.4c00095 (PMC11969276; doi:10.1021/acsorginorgau.4c00095)
Supplement: Supplementary file 1 — gg4c00095_si_001.zip [file gg4c00095_si_001.zip › def2-TZVPP_optimised_geometries/3,5-(CF3)2-C6H3-CH2-SO2CF3_anion.xyz]

26
Energy = -1831.584178398
C     0.5337710    5.8866683   -2.7239765 
C     1.0782736    5.3291488   -1.5624286 
C     0.4471754    5.0584140   -3.8531285 
C     0.8858101    3.7402104   -3.8420132 
C     1.4441239    3.1597845   -2.6658022 
C     1.5214058    4.0100369   -1.5274481 
C     1.2438961    6.1820248   -0.3390178 
C     1.9251298    1.8223088   -2.5578769 
H     1.9332883    3.6088530   -0.6015614 
C    -0.0741447    5.6512933   -5.1313943 
H     0.8118044    3.1326945   -4.7402454 
S     1.8390230    0.6184588   -3.7084984 
H     2.2971561    1.4562464   -1.6035057 
O     2.7014194   -0.5072240   -3.3510800 
O     1.7981081    1.1179091   -5.0848979 
C     0.1153495   -0.1685204   -3.5594485 
F    -0.0739052   -0.7141812   -2.3281313 
F    -0.0786396   -1.1560076   -4.4732098 
F    -0.8635399    0.7560105   -3.7460141 
H     0.1798502    6.9127790   -2.7469448 
F     1.0017496    5.5014237    0.8218166 
F     2.5183393    6.6811433   -0.2177289 
F     0.4167413    7.2683841   -0.3298933 
F    -1.0685943    6.5694794   -4.9163443 
F    -0.5787692    4.7286197   -5.9912553 
F     0.9047481    6.3242323   -5.8226216 
