# Supplementary material for: The Acidity of Weak NH Acids: Expanding the pKa Scale in Acetonitrile
Source: ACS Org Inorg Au. 2025 Mar 13;5(2):144–55. doi: 10.1021/acsorginorgau.4c00095 (PMC11969276; doi:10.1021/acsorginorgau.4c00095)
Supplement: Supplementary file 1 — gg4c00095_si_001.zip [file gg4c00095_si_001.zip › def2-TZVPP_optimised_geometries/3,5-(CF3)2-C6H3-CH2-SO2CF3_neutral.xyz]

27
Energy = -1832.107565444
C     0.2914073    5.3267657   -2.6403372 
C     1.1591120    5.0180950   -1.5926730 
C     0.5405070    4.8022243   -3.9094313 
C     1.6500663    3.9862695   -4.1352760 
C     2.5242599    3.6882262   -3.0842652 
C     2.2677565    4.1985342   -1.8079638 
C     0.9370112    5.5940887   -0.2147031 
C     3.6916049    2.7729009   -3.3041768 
H     2.9269592    3.9460295   -0.9785232 
C    -0.3695760    5.1421480   -5.0661247 
H     1.8267391    3.5687554   -5.1255794 
S     3.1167961    1.0555306   -3.0502641 
H     4.0830752    2.8146110   -4.3270084 
O     2.2789359    0.6638421   -4.1666001 
O     2.6993476    0.8887559   -1.6720978 
C     4.7486621    0.0996779   -3.2335949 
F     5.2629733    0.2942152   -4.4630669 
F     4.5119935   -1.2012392   -3.0462251 
F     5.6383218    0.5348030   -2.3194493 
H    -0.5746923    5.9602419   -2.4675354 
F     1.1019959    4.6549893    0.7525029 
F     1.8302658    6.5918062    0.0475239 
F    -0.3034541    6.1190287   -0.0678534 
F    -1.5606149    5.6391346   -4.6514643 
F    -0.6264291    4.0561447   -5.8401524 
F     0.1970303    6.0808542   -5.8784488 
H     4.4973458    2.9372169   -2.5793526 
