# Supplementary material for: The Acidity of Weak NH Acids: Expanding the pKa Scale in Acetonitrile
Source: ACS Org Inorg Au. 2025 Mar 13;5(2):144–55. doi: 10.1021/acsorginorgau.4c00095 (PMC11969276; doi:10.1021/acsorginorgau.4c00095)
Supplement: Supplementary file 1 — gg4c00095_si_001.zip [file gg4c00095_si_001.zip › def2-TZVPP_optimised_geometries/3-Cl-4-NO2-aniline_anion.xyz]

15
Energy = -951.4993716330
C     1.5649997    8.2304775   -4.6006172 
C     2.3138137    8.5128649   -5.7192635 
C     2.3392133    9.8263978   -6.2796469 
C     1.5503348   10.8098559   -5.6140107 
C     0.8017031   10.5394888   -4.5028623 
C     0.7561373    9.2181587   -3.9119236 
N     0.0225381    8.9922416   -2.8356711 
H     1.5808496    7.2121503   -4.2095924 
H     1.5749499   11.8079714   -6.0466200 
Cl    3.2229486    7.1591086   -6.3862246 
N     3.0696265   10.2325031   -7.4251295 
H     0.1250960    8.0011504   -2.5747968 
O     3.7652688    9.4038846   -8.0618778 
O     2.9981123   11.4431959   -7.7822360 
H     0.2111584   11.3225712   -4.0255881 
