# Supplementary material for: The Acidity of Weak NH Acids: Expanding the pKa Scale in Acetonitrile
Source: ACS Org Inorg Au. 2025 Mar 13;5(2):144–55. doi: 10.1021/acsorginorgau.4c00095 (PMC11969276; doi:10.1021/acsorginorgau.4c00095)
Supplement: Supplementary file 1 — gg4c00095_si_001.zip [file gg4c00095_si_001.zip › def2-TZVPP_optimised_geometries/3-Cl-4-NO2-aniline_neutral.xyz]

16
Energy = -952.0481295248
C     1.5875221    8.2710544   -4.5273478 
C     2.3384742    8.5270541   -5.6711943 
C     2.3245289    9.8168203   -6.2380925 
C     1.5599124   10.8200201   -5.6279419 
C     0.7966308   10.5624924   -4.5055349 
C     0.7958202    9.2715075   -3.9341740 
N     0.0821485    9.0082705   -2.7868542 
H     1.6320134    7.2754588   -4.0879940 
H     1.5812337   11.8106551   -6.0766502 
Cl    3.3109650    7.2263115   -6.2731359 
N     3.0583343   10.1876871   -7.4501766 
H    -0.6546576    9.6531622   -2.5297775 
H    -0.0966168    8.0411310   -2.5463196 
O     3.3227479    9.3051632   -8.2716266 
O     3.3484547   11.3853798   -7.5860395 
H     0.1975485   11.3561828   -4.0594209 
