# Supplementary material for: The Acidity of Weak NH Acids: Expanding the pKa Scale in Acetonitrile
Source: ACS Org Inorg Au. 2025 Mar 13;5(2):144–55. doi: 10.1021/acsorginorgau.4c00095 (PMC11969276; doi:10.1021/acsorginorgau.4c00095)
Supplement: Supplementary file 1 — gg4c00095_si_001.zip [file gg4c00095_si_001.zip › def2-TZVPP_optimised_geometries/3-MeCOO-indole_anion.xyz]

21
Energy = -591.4368383298
C     0.2874616   -6.5282288   -1.6687295 
C     1.2780429   -6.3558504   -2.6656573 
C     1.6167361   -5.0841413   -3.1267612 
C     0.9574408   -3.9652686   -2.5849961 
C    -0.0585830   -4.1363380   -1.5624401 
C    -0.3775163   -5.4315728   -1.1190485 
H     0.0430064   -7.5367557   -1.3270355 
H     1.7829380   -7.2329394   -3.0773777 
H    -1.1422149   -5.5629188   -0.3494123 
H     2.3827918   -4.9603778   -3.8966394 
N    -0.5869247   -2.9347266   -1.1577474 
C     0.0625171   -1.9889193   -1.8937274 
C     1.0059591   -2.5600732   -2.7714962 
O     1.8911653   -2.0016246   -3.7077519 
H    -0.1569890   -0.9319663   -1.7797780 
C     1.9974701   -0.6797956   -3.9253397 
O     1.3641138    0.2006613   -3.3587431 
C     3.0321676   -0.4019778   -5.0001242 
H     3.5083657   -1.3189730   -5.3626508 
H     3.7964972    0.2768220   -4.5967394 
H     2.5481246    0.1162645   -5.8400647 
