# Supplementary material for: The Acidity of Weak NH Acids: Expanding the pKa Scale in Acetonitrile
Source: ACS Org Inorg Au. 2025 Mar 13;5(2):144–55. doi: 10.1021/acsorginorgau.4c00095 (PMC11969276; doi:10.1021/acsorginorgau.4c00095)
Supplement: Supplementary file 1 — gg4c00095_si_001.zip [file gg4c00095_si_001.zip › def2-TZVPP_optimised_geometries/3-MeCOO-indole_neutral.xyz]

22
Energy = -591.9989242218
C     0.4070358   -6.4083104   -1.5371754 
C     0.9457898   -6.3685674   -2.8411609 
C     1.0972051   -5.1656776   -3.5216551 
C     0.7010994   -3.9775648   -2.8848916 
C     0.1580148   -4.0350426   -1.5667214 
C     0.0067259   -5.2461625   -0.8836720 
H     0.3016056   -7.3677073   -1.0315143 
H     1.2468400   -7.2999073   -3.3200289 
H    -0.4092738   -5.2807197    0.1234084 
H     1.5131214   -5.1383686   -4.5279577 
N    -0.1409961   -2.7425019   -1.1892204 
C     0.1855200   -1.8560417   -2.2059909 
C     0.7033452   -2.5928264   -3.2535040 
H    -0.5431697   -2.4695875   -0.3033158 
O     1.1769008   -2.2064095   -4.4940584 
H     0.0272269   -0.7926359   -2.1095229 
C     1.1982696   -0.8870376   -4.8654241 
O     0.8021888    0.0223475   -4.1680391 
C     1.8012514   -0.7527480   -6.2388896 
H     1.4342725   -1.5376088   -6.9101147 
H     2.8927235   -0.8610347   -6.1677838 
H     1.5685533    0.2371424   -6.6406278 
