# Supplementary material for: The Acidity of Weak NH Acids: Expanding the pKa Scale in Acetonitrile
Source: ACS Org Inorg Au. 2025 Mar 13;5(2):144–55. doi: 10.1021/acsorginorgau.4c00095 (PMC11969276; doi:10.1021/acsorginorgau.4c00095)
Supplement: Supplementary file 1 — gg4c00095_si_001.zip [file gg4c00095_si_001.zip › def2-TZVPP_optimised_geometries/4-azaindole_anion.xyz]

14
Energy = -379.4855142613
C     0.4317106   -6.5880537   -1.6236934 
C     0.9210544   -6.4038535   -2.9348965 
N     1.0699683   -5.2171146   -3.5389806 
C     0.7124775   -4.1357601   -2.8009008 
C     0.1944646   -4.2133549   -1.4340747 
C     0.0606560   -5.4790792   -0.8553160 
H     0.3481577   -7.6008707   -1.2221910 
H     1.2082914   -7.2829954   -3.5254238 
N    -0.0861722   -2.9726697   -0.9266393 
C     0.2434014   -2.1202039   -1.9431631 
C     0.7314094   -2.7492379   -3.1039014 
H     1.0534316   -2.2817349   -4.0317391 
H     0.1144696   -1.0433065   -1.8025597 
H    -0.3219501   -5.5891153    0.1634793 
