# Supplementary material for: The Acidity of Weak NH Acids: Expanding the pKa Scale in Acetonitrile
Source: ACS Org Inorg Au. 2025 Mar 13;5(2):144–55. doi: 10.1021/acsorginorgau.4c00095 (PMC11969276; doi:10.1021/acsorginorgau.4c00095)
Supplement: Supplementary file 1 — gg4c00095_si_001.zip [file gg4c00095_si_001.zip › def2-TZVPP_optimised_geometries/4-azaindole_neutral.xyz]

15
Energy = -380.0484002521
C     0.4286819   -6.5920944   -1.6237482 
C     0.9251135   -6.3960912   -2.9293294 
N     1.0697401   -5.2055989   -3.5182582 
C     0.7043238   -4.1382308   -2.7802538 
C     0.1907275   -4.2488592   -1.4465506 
C     0.0470717   -5.4989336   -0.8487173 
H     0.3467658   -7.6035918   -1.2280937 
H     1.2203853   -7.2635939   -3.5249387 
N    -0.0734980   -2.9700470   -1.0069999 
C     0.2521972   -2.0668009   -2.0078742 
C     0.7306226   -2.7421282   -3.1068745 
H     1.0632564   -2.3026550   -4.0398539 
H     0.1127676   -1.0033160   -1.8487840 
H    -0.3398051   -5.6219038    0.1634472 
H    -0.4474205   -2.7230657   -0.1006910 
