# Supplementary material for: The Acidity of Weak NH Acids: Expanding the pKa Scale in Acetonitrile
Source: ACS Org Inorg Au. 2025 Mar 13;5(2):144–55. doi: 10.1021/acsorginorgau.4c00095 (PMC11969276; doi:10.1021/acsorginorgau.4c00095)
Supplement: Supplementary file 1 — gg4c00095_si_001.zip [file gg4c00095_si_001.zip › def2-TZVPP_optimised_geometries/4-CF3SO2-aniline_anion.xyz]

19
Energy = -1173.184245236
C     0.9980361   -6.3711893   -1.5055499 
C     1.6342894   -6.2915498   -2.7766316 
C     1.5097510   -5.0879679   -3.5324017 
C     0.8107247   -4.0205963   -3.0359259 
C     0.1479827   -4.0488329   -1.7412996 
C     0.2952857   -5.3022337   -1.0127416 
H     1.0945650   -7.2911274   -0.9284149 
S     2.4583000   -7.6316842   -3.4122421 
H    -0.1773802   -5.3744264   -0.0289997 
H     2.0007183   -5.0312451   -4.5038035 
N    -0.5143024   -2.9869278   -1.3207194 
H     0.7318269   -3.0950306   -3.6082555 
H    -0.9086920   -3.2000229   -0.3929585 
O     3.3537707   -7.2530121   -4.5037986 
O     2.8935408   -8.5556787   -2.3661022 
C     1.1543549   -8.6748371   -4.3238384 
F     0.1836175   -9.1027274   -3.4777610 
F     0.5545149   -7.9681914   -5.3133933 
F     1.7160161   -9.7759295   -4.8909328 
