# Supplementary material for: The Acidity of Weak NH Acids: Expanding the pKa Scale in Acetonitrile
Source: ACS Org Inorg Au. 2025 Mar 13;5(2):144–55. doi: 10.1021/acsorginorgau.4c00095 (PMC11969276; doi:10.1021/acsorginorgau.4c00095)
Supplement: Supplementary file 1 — gg4c00095_si_001.zip [file gg4c00095_si_001.zip › def2-TZVPP_optimised_geometries/4-CF3SO2-aniline_neutral.xyz]

20
Energy = -1173.736988843
C     0.9868165   -6.3936234   -1.5184008 
C     1.5856626   -6.3092213   -2.7831420 
C     1.4872006   -5.1361660   -3.5444794 
C     0.7919929   -4.0490925   -3.0406122 
C     0.1813466   -4.1141446   -1.7680598 
C     0.2923826   -5.3051941   -1.0160680 
H     1.0884099   -7.3073659   -0.9357018 
S     2.4830305   -7.6797944   -3.4129886 
H    -0.1698432   -5.3631886   -0.0301028 
H     1.9726524   -5.0855573   -4.5173477 
N    -0.5450823   -3.0491145   -1.2870151 
H     0.7169110   -3.1328733   -3.6270373 
H    -0.7561248   -3.0232640   -0.2971359 
H    -0.4042831   -2.1430302   -1.7163131 
O     3.4084182   -7.2330934   -4.4389903 
O     2.8850609   -8.5496802   -2.3220923 
C     1.1495237   -8.6522010   -4.3487632 
F     0.1743095   -9.0490914   -3.5065297 
F     0.5992212   -7.8891541   -5.3151692 
F     1.7103043   -9.7343403   -4.9111311 
