# Supplementary material for: The Acidity of Weak NH Acids: Expanding the pKa Scale in Acetonitrile
Source: ACS Org Inorg Au. 2025 Mar 13;5(2):144–55. doi: 10.1021/acsorginorgau.4c00095 (PMC11969276; doi:10.1021/acsorginorgau.4c00095)
Supplement: Supplementary file 1 — gg4c00095_si_001.zip [file gg4c00095_si_001.zip › def2-TZVPP_optimised_geometries/4-Cl-2-NO2-aniline_anion.xyz]

15
Energy = -951.5039271021
C     1.6592028    8.0519586   -4.5412392 
C     2.4680705    8.4594614   -5.6281169 
C     2.3662116    9.7289793   -6.1371417 
C     1.4472893   10.6629684   -5.5848484 
C     0.6573437   10.2878345   -4.5348075 
C     0.6830738    8.9650425   -3.9179753 
N    -0.1378389    8.7501657   -2.9147739 
H     1.3836673   11.6672988   -6.0053385 
H     3.1651592    7.7322580   -6.0369407 
H    -0.0550075   10.9869762   -4.0943949 
H     0.0088706    7.7828039   -2.6030052 
O     2.6921217    5.9770679   -4.6592861 
N     1.8440496    6.7223808   -4.0923834 
O     1.1516254    6.2958963   -3.1217238 
Cl    3.3775509   10.2347884   -7.4957748 
