# Supplementary material for: The Acidity of Weak NH Acids: Expanding the pKa Scale in Acetonitrile
Source: ACS Org Inorg Au. 2025 Mar 13;5(2):144–55. doi: 10.1021/acsorginorgau.4c00095 (PMC11969276; doi:10.1021/acsorginorgau.4c00095)
Supplement: Supplementary file 1 — gg4c00095_si_001.zip [file gg4c00095_si_001.zip › def2-TZVPP_optimised_geometries/4-Cl-2-NO2-aniline_neutral.xyz]

16
Energy = -952.0591358932
C     1.6390054    8.1103032   -4.5332927 
C     2.3912471    8.4212917   -5.6773173 
C     2.3220129    9.6862017   -6.2257350 
C     1.4992145   10.6647568   -5.6388372 
C     0.7590432   10.3613939   -4.5145145 
C     0.7936279    9.0758360   -3.9124424 
N     0.0474417    8.8252709   -2.8101133 
H     1.4497146   11.6605592   -6.0759770 
H     3.0180568    7.6444677   -6.1063295 
H     0.1003740    7.8946735   -2.4022542 
H     0.1234235   11.1253195   -4.0654516 
H    -0.5237527    9.5564701   -2.4110787 
O     2.5217147    5.9709634   -4.5935525 
N     1.7682568    6.7594231   -4.0150799 
O     1.1076357    6.4452221   -2.9966452 
Cl    3.2503340   10.0834477   -7.6459494 
