# Supplementary material for: The Acidity of Weak NH Acids: Expanding the pKa Scale in Acetonitrile
Source: ACS Org Inorg Au. 2025 Mar 13;5(2):144–55. doi: 10.1021/acsorginorgau.4c00095 (PMC11969276; doi:10.1021/acsorginorgau.4c00095)
Supplement: Supplementary file 1 — gg4c00095_si_001.zip [file gg4c00095_si_001.zip › def2-TZVPP_optimised_geometries/4-CN-2,3,5,6-F4-aniline_anion.xyz]

14
Energy = -776.6279968726
C     0.4194055   -6.5812823   -1.5611386 
C     0.8828039   -6.4235522   -2.8413125 
C     1.0283503   -5.1452825   -3.5058685 
C     0.6279571   -4.0419142   -2.6593377 
C     0.1651678   -4.2045076   -1.3774328 
C     0.0342808   -5.4772863   -0.7544824 
C    -0.4379772   -5.6309242    0.5587351 
N     1.4673857   -4.9539180   -4.7340405 
F     1.2356071   -7.5361154   -3.5603459 
F     0.3192315   -7.8315887   -1.0324135 
F     0.7175953   -2.7833050   -3.1677614 
F    -0.1875556   -3.1055788   -0.6580408 
H     1.6872804   -5.8742385   -5.1336691 
N    -0.8327527   -5.7607768    1.6566085 
