# Supplementary material for: The Acidity of Weak NH Acids: Expanding the pKa Scale in Acetonitrile
Source: ACS Org Inorg Au. 2025 Mar 13;5(2):144–55. doi: 10.1021/acsorginorgau.4c00095 (PMC11969276; doi:10.1021/acsorginorgau.4c00095)
Supplement: Supplementary file 1 — gg4c00095_si_001.zip [file gg4c00095_si_001.zip › def2-TZVPP_optimised_geometries/4-CN-2,3,5,6-F4-aniline_neutral.xyz]

15
Energy = -777.1714799866
C     0.4021369   -6.5858954   -1.5475657 
C     0.8620661   -6.4304559   -2.8457009 
C     0.9818788   -5.1614683   -3.4412996 
C     0.6206174   -4.0525375   -2.6547754 
C     0.1607180   -4.1999595   -1.3557346 
C     0.0361701   -5.4730693   -0.7650114 
C    -0.4332132   -5.6269940    0.5638054 
N     1.3843856   -5.0159416   -4.7420485 
F     1.2159938   -7.5116915   -3.5778575 
F     0.3073544   -7.8177219   -1.0314565 
F     0.7418734   -2.8203182   -3.2003992 
F    -0.1671953   -3.1096724   -0.6514756 
H     1.8588087   -5.7990305   -5.1743557 
H     1.6767521   -4.0933115   -5.0397845 
N    -0.8179168   -5.7532127    1.6569194 
