# Supplementary material for: The Acidity of Weak NH Acids: Expanding the pKa Scale in Acetonitrile
Source: ACS Org Inorg Au. 2025 Mar 13;5(2):144–55. doi: 10.1021/acsorginorgau.4c00095 (PMC11969276; doi:10.1021/acsorginorgau.4c00095)
Supplement: Supplementary file 1 — gg4c00095_si_001.zip [file gg4c00095_si_001.zip › def2-TZVPP_optimised_geometries/4-CN-C6H4-CH2-SO2CF3_anion.xyz]

21
Energy = -1249.437056604
C     0.5482074    5.9289316   -2.7274784 
C     1.1816184    5.3940198   -1.5809983 
C     0.3801345    5.0757458   -3.8455551 
C     0.8182479    3.7663458   -3.8273613 
C     1.4581983    3.2070236   -2.6792555 
C     1.6164093    4.0836439   -1.5611183 
H     1.3227783    6.0302538   -0.7066792 
C     1.9419516    1.8753931   -2.5730851 
H     2.0996940    3.6955116   -0.6627582 
H    -0.1067384    5.4684848   -4.7388300 
H     0.6850791    3.1405877   -4.7067003 
C     0.0999795    7.2724922   -2.7535330 
S     1.8208307    0.6505392   -3.7049383 
H     2.3690695    1.5238021   -1.6361526 
O     2.6929689   -0.4685279   -3.3489969 
O     1.7453262    1.1229911   -5.0885999 
C     0.0997669   -0.1302638   -3.4946547 
F    -0.0599984   -0.6514961   -2.2491855 
F    -0.1126246   -1.1363474   -4.3842493 
F    -0.8837278    0.7889268   -3.6776670 
N    -0.2693412    8.3844726   -2.7727334 
