# Supplementary material for: The Acidity of Weak NH Acids: Expanding the pKa Scale in Acetonitrile
Source: ACS Org Inorg Au. 2025 Mar 13;5(2):144–55. doi: 10.1021/acsorginorgau.4c00095 (PMC11969276; doi:10.1021/acsorginorgau.4c00095)
Supplement: Supplementary file 1 — gg4c00095_si_001.zip [file gg4c00095_si_001.zip › def2-TZVPP_optimised_geometries/4-CN-C6H4-CH2-SO2CF3_neutral.xyz]

22
Energy = -1249.960107226
C     0.6214670    5.7927418   -2.8327281 
C     0.7253504    4.9443842   -1.7159785 
C     1.1689687    5.3983766   -4.0668155 
C     1.8178149    4.1739806   -4.1748732 
C     1.9349356    3.3310360   -3.0608436 
C     1.3745797    3.7213299   -1.8366732 
H     0.2941974    5.2516284   -0.7651769 
C     2.6051297    1.9966911   -3.1906017 
H     1.4444750    3.0584461   -0.9748060 
H     1.0790618    6.0555639   -4.9296125 
H     2.2313650    3.8625308   -5.1333287 
C    -0.0361948    7.0553796   -2.7122794 
S     1.3596433    0.7799100   -3.7485764 
H     2.9891448    1.6202826   -2.2357494 
H     3.3953071    1.9866050   -3.9510349 
O     0.9880180    1.0659512   -5.1204631 
O     0.3723192    0.5851320   -2.7053942 
C     2.4118292   -0.8018069   -3.7937138 
F     3.4064524   -0.6659730   -4.6921015 
F     1.6374379   -1.8348316   -4.1358555 
F     2.9534393   -1.0265726   -2.5794112 
N    -0.5684612    8.0871149   -2.6118033 
