# Supplementary material for: The Acidity of Weak NH Acids: Expanding the pKa Scale in Acetonitrile
Source: ACS Org Inorg Au. 2025 Mar 13;5(2):144–55. doi: 10.1021/acsorginorgau.4c00095 (PMC11969276; doi:10.1021/acsorginorgau.4c00095)
Supplement: Supplementary file 1 — gg4c00095_si_001.zip [file gg4c00095_si_001.zip › def2-TZVPP_optimised_geometries/4-NH2-C5F4N_anion.xyz]

12
Energy = -700.3982837821
C     1.7442373    8.1347649   -4.7280849 
C     2.2846074    8.7224265   -5.8489827 
N     2.1269216    9.9903367   -6.2248900 
C     1.3674974   10.7120081   -5.4070062 
C     0.7703879   10.2472620   -4.2599129 
C     0.9127465    8.8798191   -3.8087078 
N     0.3835119    8.3413404   -2.7262607 
H    -0.1557332    9.0751398   -2.2501472 
F     0.0017916   11.0898987   -3.4885137 
F     1.1869157   12.0241015   -5.7695655 
F     1.9924004    6.8173414   -4.4646729 
F     3.0650056    7.9582813   -6.6784259 
