# Supplementary material for: The Acidity of Weak NH Acids: Expanding the pKa Scale in Acetonitrile
Source: ACS Org Inorg Au. 2025 Mar 13;5(2):144–55. doi: 10.1021/acsorginorgau.4c00095 (PMC11969276; doi:10.1021/acsorginorgau.4c00095)
Supplement: Supplementary file 1 — gg4c00095_si_001.zip [file gg4c00095_si_001.zip › def2-TZVPP_optimised_geometries/4-NH2-C5F4N_neutral.xyz]

13
Energy = -700.9556288623
C     1.7490507    8.1392674   -4.7332122 
C     2.2931653    8.7151703   -5.8728518 
N     2.1181972    9.9781779   -6.2114556 
C     1.3782870   10.7283661   -5.4176264 
C     0.7839523   10.2638315   -4.2525353 
C     0.9631643    8.9224971   -3.8690016 
N     0.4450331    8.4246307   -2.7055965 
H    -0.2908493    8.9552414   -2.2562132 
H     0.4024868    7.4181356   -2.6050437 
F     0.0227482   11.0637253   -3.4662811 
F     1.1986961   12.0114758   -5.7730448 
F     1.9461835    6.8339358   -4.4247146 
F     3.0427350    7.9563756   -6.6893133 
