# Supplementary material for: The Acidity of Weak NH Acids: Expanding the pKa Scale in Acetonitrile
Source: ACS Org Inorg Au. 2025 Mar 13;5(2):144–55. doi: 10.1021/acsorginorgau.4c00095 (PMC11969276; doi:10.1021/acsorginorgau.4c00095)
Supplement: Supplementary file 1 — gg4c00095_si_001.zip [file gg4c00095_si_001.zip › def2-TZVPP_optimised_geometries/4-NO2-1-naphthalenamine_anion.xyz]

21
Energy = -645.5581216107
C     1.5819183    8.6429165   -4.6833003 
C     2.1145646    9.2010056   -5.8165657 
C     1.9459654   10.5633573   -6.1571113 
C     1.1760250   11.4170847   -5.2761625 
C     0.6186128   10.8338951   -4.0862457 
C     0.8046805    9.4051690   -3.7415754 
N     0.2701109    8.9290004   -2.6359924 
H     0.5064559    7.9294650   -2.5721814 
H     1.7449257    7.5827250   -4.4713637 
H     2.6998319    8.6000242   -6.5098867 
N     2.5612526   10.9893051   -7.3606009 
O     2.4590704   12.1890210   -7.7453773 
O     3.2158457   10.1525520   -8.0473400 
C     0.9252530   12.7996041   -5.4957325 
C    -0.1335290   11.6295111   -3.2036096 
C    -0.3603094   12.9759051   -3.4447451 
C     0.1782872   13.5551224   -4.6043751 
H    -0.9471233   13.5733467   -2.7442953 
H    -0.5289643   11.1299679   -2.3188982 
H     1.3399755   13.2500978   -6.3908099 
H     0.0127107   14.6139353   -4.8162314 
