# Supplementary material for: The Acidity of Weak NH Acids: Expanding the pKa Scale in Acetonitrile
Source: ACS Org Inorg Au. 2025 Mar 13;5(2):144–55. doi: 10.1021/acsorginorgau.4c00095 (PMC11969276; doi:10.1021/acsorginorgau.4c00095)
Supplement: Supplementary file 1 — gg4c00095_si_001.zip [file gg4c00095_si_001.zip › def2-TZVPP_optimised_geometries/4-NO2-1-naphthalenamine_neutral.xyz]

22
Energy = -646.1023019945
C     1.5948534    8.6693225   -4.6444796 
C     2.1551293    9.2308752   -5.7891488 
C     1.9325006   10.5568397   -6.1259706 
C     1.1589437   11.4132887   -5.2745749 
C     0.6145469   10.8370621   -4.0701075 
C     0.8114480    9.4395248   -3.7852259 
N     0.2749224    8.8754102   -2.6504257 
H    -0.5435641    9.3066705   -2.2399891 
H     1.7553856    7.6126938   -4.4279944 
H     2.7622974    8.6282089   -6.4601305 
N     2.5265476   10.9979291   -7.3891463 
O     2.0781930   12.0140254   -7.9439554 
O     3.4481055   10.3147390   -7.8613846 
C     0.9345036   12.7976296   -5.5037624 
C    -0.1018827   11.6651110   -3.1708631 
C    -0.3027186   13.0050324   -3.4284954 
C     0.2208776   13.5681138   -4.6075903 
H    -0.8503397   13.6234544   -2.7181454 
H    -0.4762728   11.2538987   -2.2338651 
H     1.3319541   13.2428062   -6.4086598 
H     0.0719805   14.6274650   -4.8157502 
H     0.2803988    7.8636902   -2.5984855 
