# Supplementary material for: The Acidity of Weak NH Acids: Expanding the pKa Scale in Acetonitrile
Source: ACS Org Inorg Au. 2025 Mar 13;5(2):144–55. doi: 10.1021/acsorginorgau.4c00095 (PMC11969276; doi:10.1021/acsorginorgau.4c00095)
Supplement: Supplementary file 1 — gg4c00095_si_001.zip [file gg4c00095_si_001.zip › def2-TZVPP_optimised_geometries/4-NO2-aniline_anion.xyz]

15
Energy = -491.8340724846
C     0.4793469   -6.7791722   -1.6848438 
C     0.9031860   -6.7150958   -2.9896140 
C     1.0922843   -5.4631961   -3.6249223 
C     0.8351536   -4.2769082   -2.8891806 
C     0.4120400   -4.3369003   -1.5857880 
C     0.2032261   -5.5937103   -0.8889398 
N    -0.2066738   -5.5879999    0.3701032 
H     0.3375290   -7.7537903   -1.2083456 
H     0.9852664   -3.3234110   -3.3933148 
H     0.2153115   -3.4235206   -1.0218523 
H     1.1039401   -7.6158848   -3.5681640 
N     1.5274740   -5.3987900   -4.9653956 
H    -0.2942280   -6.5665692    0.6818129 
O     1.7503785   -6.4722481   -5.5955763 
O     1.6857254   -4.2683938   -5.5085893 
