# Supplementary material for: The Acidity of Weak NH Acids: Expanding the pKa Scale in Acetonitrile
Source: ACS Org Inorg Au. 2025 Mar 13;5(2):144–55. doi: 10.1021/acsorginorgau.4c00095 (PMC11969276; doi:10.1021/acsorginorgau.4c00095)
Supplement: Supplementary file 1 — gg4c00095_si_001.zip [file gg4c00095_si_001.zip › def2-TZVPP_optimised_geometries/4-NO2-aniline_neutral.xyz]

16
Energy = -492.3889381732
C     0.4587316   -6.7742597   -1.6910800 
C     0.8913009   -6.7089848   -3.0057099 
C     1.0833269   -5.4617478   -3.6072168 
C     0.8448029   -4.2795684   -2.9002639 
C     0.4128593   -4.3450788   -1.5854038 
C     0.2125599   -5.5936536   -0.9552299 
N    -0.2605546   -5.6587285    0.3366935 
H     0.3042782   -7.7445221   -1.2177718 
H     1.0051458   -3.3254979   -3.3968773 
H     0.2232916   -3.4260022   -1.0297601 
H     1.0873806   -7.6096034   -3.5828821 
N     1.5421074   -5.3932570   -4.9931594 
H    -0.1570888   -6.5325451    0.8378511 
H    -0.1879289   -4.8285812    0.9117550 
O     1.7478156   -6.4603428   -5.5883416 
O     1.6999117   -4.2716872   -5.4957132 
