# Supplementary material for: The Acidity of Weak NH Acids: Expanding the pKa Scale in Acetonitrile
Source: ACS Org Inorg Au. 2025 Mar 13;5(2):144–55. doi: 10.1021/acsorginorgau.4c00095 (PMC11969276; doi:10.1021/acsorginorgau.4c00095)
Supplement: Supplementary file 1 — gg4c00095_si_001.zip [file gg4c00095_si_001.zip › def2-TZVPP_optimised_geometries/5-azaindole_anion.xyz]

14
Energy = -379.4883392110
C     0.4394618   -6.5634137   -1.6563896 
N     0.9311363   -6.5038117   -2.9252258 
C     1.0586702   -5.2865656   -3.4750463 
C     0.7152916   -4.0950095   -2.8162681 
C     0.1918973   -4.1817168   -1.4618146 
C     0.0616203   -5.4620173   -0.8927719 
H     0.3479505   -7.5719591   -1.2377829 
N    -0.0983944   -2.9511108   -0.9479286 
C     0.2328640   -2.0824415   -1.9563116 
C     0.7299463   -2.7000540   -3.1131280 
H     1.0544885   -2.2174125   -4.0331221 
H     0.0963661   -1.0082151   -1.8065179 
H    -0.3259507   -5.5900723    0.1214351 
H     1.4571123   -5.2644505   -4.4983578 
