# Supplementary material for: The Acidity of Weak NH Acids: Expanding the pKa Scale in Acetonitrile
Source: ACS Org Inorg Au. 2025 Mar 13;5(2):144–55. doi: 10.1021/acsorginorgau.4c00095 (PMC11969276; doi:10.1021/acsorginorgau.4c00095)
Supplement: Supplementary file 1 — gg4c00095_si_001.zip [file gg4c00095_si_001.zip › def2-TZVPP_optimised_geometries/5-azaindole_neutral.xyz]

15
Energy = -380.0487928360
C     0.4401674   -6.5741809   -1.6565113 
N     0.9267300   -6.4879667   -2.9177057 
C     1.0545641   -5.2786660   -3.4661379 
C     0.7053202   -4.0971585   -2.7898171 
C     0.1963238   -4.2281007   -1.4639886 
C     0.0569629   -5.4872276   -0.8753341 
H     0.3547279   -7.5852313   -1.2527810 
N    -0.0744931   -2.9591142   -1.0063339 
C     0.2441738   -2.0350277   -1.9933477 
C     0.7242654   -2.6942862   -3.0989514 
H     1.0517903   -2.2310591   -4.0226852 
H     0.0984336   -0.9749764   -1.8180905 
H    -0.3278211   -5.6261212    0.1349375 
H    -0.4495600   -2.7321948   -0.0952006 
H     1.4497148   -5.2423189   -4.4852127 
