# Supplementary material for: The Acidity of Weak NH Acids: Expanding the pKa Scale in Acetonitrile
Source: ACS Org Inorg Au. 2025 Mar 13;5(2):144–55. doi: 10.1021/acsorginorgau.4c00095 (PMC11969276; doi:10.1021/acsorginorgau.4c00095)
Supplement: Supplementary file 1 — gg4c00095_si_001.zip [file gg4c00095_si_001.zip › def2-TZVPP_optimised_geometries/5-Cl-2-NO2-aniline_anion.xyz]

15
Energy = -951.5062565731
C     1.7379568    8.0391558   -4.5226324 
C     2.6474946    8.5317857   -5.4823836 
C     2.5583900    9.8044733   -6.0033749 
C     1.4981682   10.6250564   -5.5316148 
C     0.5892464   10.2086685   -4.6071383 
C     0.6277718    8.8709321   -4.0181678 
N    -0.2998997    8.5777291   -3.1378493 
Cl    1.3787669   12.2656534   -6.1985096 
H     3.4372400    7.8540449   -5.8015617 
H    -0.2137101   10.8575165   -4.2623053 
O     1.1630382    6.2139585   -3.2184821 
N     1.9497470    6.7124040   -4.0748918 
O     2.9166168    6.0396041   -4.5310052 
H     3.2630196   10.1753568   -6.7437776 
H    -0.1305262    7.6133715   -2.8283959 
