# Supplementary material for: The Acidity of Weak NH Acids: Expanding the pKa Scale in Acetonitrile
Source: ACS Org Inorg Au. 2025 Mar 13;5(2):144–55. doi: 10.1021/acsorginorgau.4c00095 (PMC11969276; doi:10.1021/acsorginorgau.4c00095)
Supplement: Supplementary file 1 — gg4c00095_si_001.zip [file gg4c00095_si_001.zip › def2-TZVPP_optimised_geometries/5-Cl-2-NO2-aniline_neutral.xyz]

16
Energy = -952.0616597757
C     1.7388345    8.0666198   -4.5299123 
C     2.6639514    8.5361804   -5.4748774 
C     2.5687145    9.8077270   -6.0051272 
C     1.5113691   10.6262203   -5.5686612 
C     0.5838084   10.1948829   -4.6392711 
C     0.6634886    8.8935102   -4.0832196 
N    -0.2548084    8.4957360   -3.1718888 
Cl    1.3673657   12.2328057   -6.2206222 
H     3.4604951    7.8595947   -5.7751396 
H    -0.2207271   10.8583451   -4.3255924 
H    -1.0040417    9.1176303   -2.9032610 
O     1.1076989    6.2672191   -3.1964788 
N     1.9241296    6.7169589   -4.0362978 
O     2.8776793    6.0549178   -4.4589544 
H     3.2837035   10.1726226   -6.7376404 
H    -0.1743113    7.5497600   -2.8041561 
