# Supplementary material for: The Acidity of Weak NH Acids: Expanding the pKa Scale in Acetonitrile
Source: ACS Org Inorg Au. 2025 Mar 13;5(2):144–55. doi: 10.1021/acsorginorgau.4c00095 (PMC11969276; doi:10.1021/acsorginorgau.4c00095)
Supplement: Supplementary file 1 — gg4c00095_si_001.zip [file gg4c00095_si_001.zip › def2-TZVPP_optimised_geometries/6-azaindole_anion.xyz]

14
Energy = -379.4879003360
N     0.4143647   -6.6012119   -1.5860418 
C     0.9001169   -6.4708551   -2.8514417 
C     1.0750089   -5.2629997   -3.5201688 
C     0.7275229   -4.0712675   -2.8512092 
C     0.2076214   -4.1939134   -1.4992471 
C     0.0805712   -5.4732685   -0.9392490 
N    -0.0943843   -2.9680814   -0.9546385 
C     0.2259864   -2.0848003   -1.9386001 
C     0.7297801   -2.6786347   -3.1163766 
H     1.0485535   -2.1725185   -4.0259800 
H     0.0825448   -1.0134578   -1.7715048 
H    -0.3102559   -5.5850356    0.0797817 
H     1.4730573   -5.2590693   -4.5398833 
H     1.1623021   -7.4105867   -3.3510409 
