# Supplementary material for: The Acidity of Weak NH Acids: Expanding the pKa Scale in Acetonitrile
Source: ACS Org Inorg Au. 2025 Mar 13;5(2):144–55. doi: 10.1021/acsorginorgau.4c00095 (PMC11969276; doi:10.1021/acsorginorgau.4c00095)
Supplement: Supplementary file 1 — gg4c00095_si_001.zip [file gg4c00095_si_001.zip › def2-TZVPP_optimised_geometries/6-azaindole_neutral.xyz]

15
Energy = -380.0480912150
N     0.4169801   -6.5984271   -1.5872411 
C     0.8968443   -6.4634995   -2.8482018 
C     1.0669717   -5.2515462   -3.5076855 
C     0.7164695   -4.0774494   -2.8196137 
C     0.2129663   -4.2296861   -1.4936691 
C     0.0790183   -5.4957273   -0.9168439 
N    -0.0638102   -2.9635928   -1.0129707 
C     0.2459895   -2.0317943   -1.9844464 
C     0.7266241   -2.6731565   -3.1054515 
H     1.0478264   -2.1925521   -4.0224844 
H     0.0975923   -0.9737651   -1.7977347 
H    -0.3058222   -5.6267789    0.0991821 
H     1.4589146   -5.2229242   -4.5241807 
H     1.1571652   -7.3978668   -3.3497788 
H    -0.4364299   -2.7507940   -0.0976398 
