# Supplementary material for: The Acidity of Weak NH Acids: Expanding the pKa Scale in Acetonitrile
Source: ACS Org Inorg Au. 2025 Mar 13;5(2):144–55. doi: 10.1021/acsorginorgau.4c00095 (PMC11969276; doi:10.1021/acsorginorgau.4c00095)
Supplement: Supplementary file 1 — gg4c00095_si_001.zip [file gg4c00095_si_001.zip › def2-TZVPP_optimised_geometries/7-azaindole_anion.xyz]

14
Energy = -379.4859065688
C     0.4276148   -6.5290006   -1.6228481 
C     0.9291713   -6.4834937   -2.9414152 
C     1.0873791   -5.2495786   -3.5783224 
C     0.7354517   -4.0945636   -2.8683105 
C     0.2236706   -4.2591603   -1.5021755 
N     0.0754086   -5.4590611   -0.8977332 
H     0.3069937   -7.5027451   -1.1313740 
H     1.1877368   -7.4153386   -3.4499919 
H     1.4745595   -5.1964349   -4.6012013 
N    -0.0776290   -3.0546339   -0.9347258 
C     0.2289637   -2.1406561   -1.9024595 
C     0.7248682   -2.6930193   -3.0967373 
H     1.0318526   -2.1599787   -3.9954859 
H     0.0782885   -1.0761659   -1.7028195 
