# Supplementary material for: The Acidity of Weak NH Acids: Expanding the pKa Scale in Acetonitrile
Source: ACS Org Inorg Au. 2025 Mar 13;5(2):144–55. doi: 10.1021/acsorginorgau.4c00095 (PMC11969276; doi:10.1021/acsorginorgau.4c00095)
Supplement: Supplementary file 1 — gg4c00095_si_001.zip [file gg4c00095_si_001.zip › def2-TZVPP_optimised_geometries/7-azaindole_neutral.xyz]

15
Energy = -380.0551127501
C     0.4280035   -6.5463899   -1.6204721 
C     0.9267851   -6.4811465   -2.9361534 
C     1.0836178   -5.2496917   -3.5686618 
C     0.7289096   -4.0996368   -2.8495636 
C     0.2354503   -4.3100834   -1.5220210 
N     0.0759131   -5.4747145   -0.8945267 
H     0.3074838   -7.5148520   -1.1305131 
H     1.1870458   -7.4051733   -3.4509093 
H     1.4680078   -5.1858491   -4.5869589 
N    -0.0534028   -3.0708731   -0.9924646 
C     0.2368882   -2.0956503   -1.9306079 
C     0.7178453   -2.6846404   -3.0795742 
H     1.0250824   -2.1608783   -3.9779456 
H     0.0758877   -1.0481416   -1.7018342 
H    -0.4227276   -2.9221491   -0.0621137 
