# Supplementary material for: The Acidity of Weak NH Acids: Expanding the pKa Scale in Acetonitrile
Source: ACS Org Inorg Au. 2025 Mar 13;5(2):144–55. doi: 10.1021/acsorginorgau.4c00095 (PMC11969276; doi:10.1021/acsorginorgau.4c00095)
Supplement: Supplementary file 1 — gg4c00095_si_001.zip [file gg4c00095_si_001.zip › def2-TZVPP_optimised_geometries/7-NO2-indole_anion.xyz]

17
Energy = -568.0804110461
C     0.4156249   -6.5972015   -1.6481491 
C     0.9206822   -6.4810416   -2.9458991 
C     1.0796997   -5.2206341   -3.5407885 
C     0.7322985   -4.0717597   -2.8291850 
C     0.2136188   -4.1580952   -1.4536034 
C     0.0702622   -5.4615126   -0.8987191 
H     0.2830192   -7.5692518   -1.1793992 
H     1.1935447   -7.3837171   -3.4954074 
N    -0.4274084   -5.6914093    0.4478056 
H     1.4728521   -5.1440874   -4.5586038 
N    -0.0679922   -2.9285793   -0.9592105 
C     0.2534898   -2.0602538   -1.9752653 
C     0.7440306   -2.6776895   -3.1261059 
H     1.0625638   -2.2066487   -4.0534210 
H     0.1104687   -0.9886226   -1.8219171 
O    -0.7352906   -6.8632972    0.7815472 
O    -0.5283839   -4.7285789    1.2211916 
