# Supplementary material for: The Acidity of Weak NH Acids: Expanding the pKa Scale in Acetonitrile
Source: ACS Org Inorg Au. 2025 Mar 13;5(2):144–55. doi: 10.1021/acsorginorgau.4c00095 (PMC11969276; doi:10.1021/acsorginorgau.4c00095)
Supplement: Supplementary file 1 — gg4c00095_si_001.zip [file gg4c00095_si_001.zip › def2-TZVPP_optimised_geometries/7-NO2-indole_neutral.xyz]

18
Energy = -568.6415282013
C     0.4413296   -6.6182523   -1.6408508 
C     0.9314866   -6.4833149   -2.9455325 
C     1.0714793   -5.2271239   -3.5405252 
C     0.7165432   -4.0777201   -2.8215626 
C     0.2160120   -4.2172937   -1.4860853 
C     0.0813911   -5.4889057   -0.9046133 
H     0.3295810   -7.5936344   -1.1733263 
H     1.2063751   -7.3782525   -3.5015645 
N    -0.4284513   -5.6344181    0.4488697 
H     1.4536027   -5.1420068   -4.5577853 
N    -0.0522641   -2.9642635   -1.0138004 
C     0.2537817   -2.0280146   -1.9881575 
C     0.7265776   -2.6700327   -3.1079400 
H     1.0449594   -2.1960734   -4.0291973 
H    -0.4203419   -2.8102098   -0.0810917 
H     0.1059690   -0.9714656   -1.7961781 
O    -0.5391593   -6.7647422    0.9293679 
O    -0.7308818   -4.5861761    1.0580631 
