# Supplementary material for: The Acidity of Weak NH Acids: Expanding the pKa Scale in Acetonitrile
Source: ACS Org Inorg Au. 2025 Mar 13;5(2):144–55. doi: 10.1021/acsorginorgau.4c00095 (PMC11969276; doi:10.1021/acsorginorgau.4c00095)
Supplement: Supplementary file 1 — gg4c00095_si_001.zip [file gg4c00095_si_001.zip › def2-TZVPP_optimised_geometries/9-C6F5-fluorene_anion.xyz]

32
Energy = -1228.704703693
F    -5.8752249    0.1494298    0.0111534 
C    -4.5193786    0.1190198    0.0078449 
C    -3.8240491   -0.6296497   -0.9431641 
F    -4.5162890   -1.2875415   -1.9055001 
C    -2.4324228   -0.6462953   -0.9425052 
F    -1.8339901   -1.3079669   -1.9602304 
C    -1.6419214    0.0522921    0.0040400 
C    -0.1987558    0.0113591    0.0034875 
C     0.6181264   -1.1603051   -0.1621860 
C     0.3046195   -2.5309440   -0.2844601 
C     1.3283537   -3.4706107   -0.3672269 
C     2.6850392   -3.0839135   -0.3214351 
C     3.0205173   -1.7366915   -0.1787024 
C     2.0092899   -0.7727973   -0.0937704 
C     2.0536414    0.6581745    0.0892115 
C     3.1225981    1.5582514    0.1659309 
C     2.8715180    2.9237077    0.3081037 
C     1.5415348    3.3930571    0.3622484 
C     0.4612806    2.5179763    0.2877246 
C     0.6891382    1.1306338    0.1649638 
C    -2.3960769    0.7903837    0.9499909 
F    -1.7651607    1.4285615    1.9630735 
C    -3.7871941    0.8359521    0.9556856 
F    -4.4461480    1.5239803    1.9203219 
H    -0.7344203   -2.8607840   -0.3135727 
H     1.0760340   -4.5286734   -0.4661077 
H     3.4684885   -3.8406325   -0.3884180 
H     4.0696135   -1.4358049   -0.1229207 
H     4.1507569    1.1933018    0.1036509 
H     3.7005319    3.6307470    0.3684671 
H     1.3554972    4.4648202    0.4610258 
H    -0.5554452    2.9109641    0.3231765 
