# Supplementary material for: The Acidity of Weak NH Acids: Expanding the pKa Scale in Acetonitrile
Source: ACS Org Inorg Au. 2025 Mar 13;5(2):144–55. doi: 10.1021/acsorginorgau.4c00095 (PMC11969276; doi:10.1021/acsorginorgau.4c00095)
Supplement: Supplementary file 1 — gg4c00095_si_001.zip [file gg4c00095_si_001.zip › def2-TZVPP_optimised_geometries/9-C6F5-fluorene_neutral.xyz]

33
Energy = -1229.242694793
F     0.0522291   -0.0595533    0.0001907 
C     1.3919956   -0.0236104    0.0002952 
C     2.0600668    1.2009092   -0.0007177 
F     1.3586062    2.3456693   -0.0015337 
C     3.4564312    1.2194866   -0.0008152 
F     4.0681675    2.4247704   -0.0019078 
C     4.2207043    0.0496725    0.0001936 
C     5.7311749    0.0916593    0.0001238 
C     6.3837619   -0.6043927    1.1866594 
C     6.1476541   -0.4211000    2.5425971 
C     6.8904209   -1.1730384    3.4617564 
C     7.8519326   -2.0896175    3.0189383 
C     8.0873685   -2.2773865    1.6542346 
C     7.3451946   -1.5329182    0.7336500 
C     7.3451874   -1.5335454   -0.7320105 
C     8.0869314   -2.2792358   -1.6519508 
C     7.8508963   -2.0932459   -3.0167944 
C     6.8893404   -1.1770884   -3.4603867 
C     6.1473112   -0.4236124   -2.5418920 
C     6.3838053   -0.6053533   -1.1858126 
C     3.5184452   -1.1617766    0.0013178 
F     4.1931852   -2.3248151    0.0024888 
C     2.1250265   -1.2130494    0.0013539 
F     1.4823916   -2.3914117    0.0024204 
H     6.0281680    1.1518272   -0.0003231 
H     5.3956896    0.2892245    2.8887251 
H     6.7178766   -1.0450781    4.5300378 
H     8.4199342   -2.6667608    3.7484553 
H     8.8326861   -2.9985315    1.3179173 
H     8.8324594   -2.9998799   -1.3150229 
H     8.4184862   -2.6714355   -3.7458036 
H     6.7161189   -1.0507245   -4.5287482 
H     5.3957553    0.2868434   -2.8886376 
