# Supplementary material for: The Acidity of Weak NH Acids: Expanding the pKa Scale in Acetonitrile
Source: ACS Org Inorg Au. 2025 Mar 13;5(2):144–55. doi: 10.1021/acsorginorgau.4c00095 (PMC11969276; doi:10.1021/acsorginorgau.4c00095)
Supplement: Supplementary file 1 — gg4c00095_si_001.zip [file gg4c00095_si_001.zip › def2-TZVPP_optimised_geometries/benzimidazole_anion.xyz]

14
Energy = -379.5030283963
C     0.4339481   -6.6064464   -1.6273321 
C     0.9290284   -6.4591374   -2.9434601 
C     1.0654138   -5.1966016   -3.5274588 
C     0.6991500   -4.0656332   -2.7793734 
C     0.1932739   -4.2160950   -1.4332454 
C     0.0642869   -5.4944553   -0.8654749 
H     0.3398080   -7.6087958   -1.2018897 
H     1.2086517   -7.3503053   -3.5110730 
H    -0.3181362   -5.6119652    0.1519203 
H     1.4482029   -5.0867764   -4.5455653 
N    -0.0893942   -2.9676364   -0.9241154 
C     0.2502393   -2.1587950   -1.9584042 
N     0.7259832   -2.7248791   -3.0952791 
H     0.1426841   -1.0735282   -1.8774791 
