# Supplementary material for: The Acidity of Weak NH Acids: Expanding the pKa Scale in Acetonitrile
Source: ACS Org Inorg Au. 2025 Mar 13;5(2):144–55. doi: 10.1021/acsorginorgau.4c00095 (PMC11969276; doi:10.1021/acsorginorgau.4c00095)
Supplement: Supplementary file 1 — gg4c00095_si_001.zip [file gg4c00095_si_001.zip › def2-TZVPP_optimised_geometries/benzimidazole_neutral.xyz]

15
Energy = -380.0602099426
C     0.4347441   -6.6152866   -1.6272648 
C     0.9266682   -6.4528863   -2.9388039 
C     1.0602853   -5.1924234   -3.5157049 
C     0.6897939   -4.0776457   -2.7528343 
C     0.1953922   -4.2605082   -1.4319799 
C     0.0593377   -5.5215923   -0.8480579 
H     0.3456330   -7.6188721   -1.2123442 
H     1.2075493   -7.3367190   -3.5109494 
H    -0.3201646   -5.6534888    0.1650575 
H     1.4395302   -5.0636492   -4.5285747 
N    -0.0675919   -2.9769246   -0.9802748 
C     0.2647070   -2.1118448   -2.0037604 
N     0.7184620   -2.7231834   -3.0749970 
H     0.1485699   -1.0368729   -1.8964821 
H    -0.4352262   -2.7201430   -0.0728493 
