# Supplementary material for: The Acidity of Weak NH Acids: Expanding the pKa Scale in Acetonitrile
Source: ACS Org Inorg Au. 2025 Mar 13;5(2):144–55. doi: 10.1021/acsorginorgau.4c00095 (PMC11969276; doi:10.1021/acsorginorgau.4c00095)
Supplement: Supplementary file 1 — gg4c00095_si_001.zip [file gg4c00095_si_001.zip › def2-TZVPP_optimised_geometries/benzo[a]carbazole_anion.xyz]

27
Energy = -670.8968580348
C    -0.7966941   -4.9717632   -0.1768920 
C     0.1658098   -4.7805660   -1.2330327 
C     0.8826716   -5.8982902   -1.7645531 
C     0.6718158   -7.1779096   -1.2802606 
C    -0.2618530   -7.3993224   -0.2485255 
C    -1.0073647   -6.3024816    0.3155267 
N    -1.8672747   -6.6824216    1.3005886 
H     1.2325297   -8.0169670   -1.7021319 
C     0.3702495   -3.4624923   -1.7157723 
H     1.6041768   -5.7186613   -2.5644101 
C    -0.7160534   -8.5556795    0.4670934 
C    -0.4194404   -9.9263231    0.4354015 
C    -1.0804738  -10.7895406    1.3102125 
C    -2.0408377  -10.2912639    2.2208523 
C    -2.3549176   -8.9348158    2.2741505 
C    -1.7012364   -8.0416317    1.4019478 
H    -2.5453212  -10.9871112    2.8955165 
H    -3.0968271   -8.5545524    2.9794798 
H     0.3218604  -10.3193352   -0.2660325 
H    -0.8567015  -11.8580912    1.2945939 
C    -1.4925763   -3.8524639    0.3331276 
C    -1.2668413   -2.5782949   -0.1630987 
C    -0.3253296   -2.3819649   -1.1981896 
H    -0.1460409   -1.3787580   -1.5903415 
H     1.0987153   -3.3106415   -2.5167613 
H    -2.2131468   -4.0330689    1.1315091 
H    -1.8142586   -1.7257988    0.2437616 
