# Supplementary material for: The Acidity of Weak NH Acids: Expanding the pKa Scale in Acetonitrile
Source: ACS Org Inorg Au. 2025 Mar 13;5(2):144–55. doi: 10.1021/acsorginorgau.4c00095 (PMC11969276; doi:10.1021/acsorginorgau.4c00095)
Supplement: Supplementary file 1 — gg4c00095_si_001.zip [file gg4c00095_si_001.zip › def2-TZVPP_optimised_geometries/benzo[a]carbazole_neutral.xyz]

28
Energy = -671.4505779319
C    -0.8056470   -4.9457377   -0.1779793 
C     0.1616193   -4.7744534   -1.2294773 
C     0.8702773   -5.9016649   -1.7475337 
C     0.6566175   -7.1730991   -1.2645867 
C    -0.2877254   -7.3747392   -0.2297819 
C    -0.9971505   -6.2710427    0.2915839 
N    -1.8514772   -6.7234731    1.2836739 
H     1.2082647   -8.0194883   -1.6736969 
C     0.3833402   -3.4659224   -1.7259952 
H     1.5945605   -5.7311868   -2.5443545 
C    -0.7402675   -8.5444004    0.4871407 
C    -0.4220221   -9.9086744    0.4334633 
C    -1.0690260  -10.7891583    1.2972266 
C    -2.0310046  -10.3268879    2.2153865 
C    -2.3696307   -8.9763524    2.2926913 
C    -1.7181820   -8.0969588    1.4252882 
H    -2.5214878  -11.0375151    2.8801477 
H    -3.1154111   -8.6241893    3.0056733 
H     0.3218153  -10.2751007   -0.2741888 
H    -0.8296313  -11.8515066    1.2647159 
C    -1.4967649   -3.8151507    0.3208248 
C    -1.2526017   -2.5544860   -0.1896856 
C    -0.3043721   -2.3786481   -1.2215351 
H    -0.1162409   -1.3816476   -1.6192947 
H     1.1156737   -3.3298250   -2.5232389 
H    -2.2318525   -3.9368949    1.1180606 
H    -1.7921339   -1.6936721    0.2045812 
H    -2.4793497   -6.1442950    1.8237503 
