# Supplementary material for: The Acidity of Weak NH Acids: Expanding the pKa Scale in Acetonitrile
Source: ACS Org Inorg Au. 2025 Mar 13;5(2):144–55. doi: 10.1021/acsorginorgau.4c00095 (PMC11969276; doi:10.1021/acsorginorgau.4c00095)
Supplement: Supplementary file 1 — gg4c00095_si_001.zip [file gg4c00095_si_001.zip › def2-TZVPP_optimised_geometries/benzo[c]carbazole_anion.xyz]

27
Energy = -670.8958959593
C    -0.6001491   -5.0137657   -0.3677570 
C     0.2307655   -4.8274379   -1.4484025 
C     0.8794528   -5.9247146   -2.1015540 
C     0.6638925   -7.2730376   -1.6221144 
C    -0.1965225   -7.4571545   -0.5049480 
C    -0.8329164   -6.3253680    0.1272699 
N    -1.6269841   -6.6595386    1.1829895 
C    -0.6548778   -8.5902889    0.2478755 
C    -0.4540020   -9.9818784    0.2079046 
C    -1.0924884  -10.8000303    1.1402578 
C    -1.9405814  -10.2464737    2.1260059 
C    -2.1612181   -8.8737805    2.1949124 
C    -1.5283236   -8.0241210    1.2656524 
H    -2.4290869  -10.9093595    2.8441116 
H    -2.8153317   -8.4427414    2.9556791 
H     0.1952659  -10.4365558   -0.5423079 
H    -0.9354353  -11.8800627    1.1093507 
H    -1.0893382   -4.1695255    0.1225919 
H     0.4148909   -3.8220003   -1.8359718 
C     1.3307740   -8.3263343   -2.3050953 
C     1.7302937   -5.7165386   -3.2110162 
C     2.1579671   -8.0849964   -3.3897520 
C     2.3653776   -6.7685476   -3.8543814 
H     3.0172259   -6.5816689   -4.7092708 
H     1.8812324   -4.6909625   -3.5593718 
H     1.1835561   -9.3489993   -1.9612531 
H     2.6524209   -8.9213385   -3.8884051 
