# Supplementary material for: The Acidity of Weak NH Acids: Expanding the pKa Scale in Acetonitrile
Source: ACS Org Inorg Au. 2025 Mar 13;5(2):144–55. doi: 10.1021/acsorginorgau.4c00095 (PMC11969276; doi:10.1021/acsorginorgau.4c00095)
Supplement: Supplementary file 1 — gg4c00095_si_001.zip [file gg4c00095_si_001.zip › def2-TZVPP_optimised_geometries/benzo[c]carbazole_neutral.xyz]

28
Energy = -671.4501544699
C    -0.5997920   -4.9808621   -0.3867079 
C     0.2379219   -4.8140385   -1.4658773 
C     0.8774723   -5.9203364   -2.1012700 
C     0.6581189   -7.2599746   -1.6194450 
C    -0.2101578   -7.4306102   -0.4985179 
C    -0.8139343   -6.2922520    0.0845435 
N    -1.6074098   -6.6960928    1.1437534 
C    -0.6707699   -8.5764217    0.2591564 
C    -0.4535796   -9.9643081    0.2047345 
C    -1.0838338  -10.7954195    1.1274985 
C    -1.9371106  -10.2715634    2.1155338 
C    -2.1769365   -8.9018058    2.2022535 
C    -1.5422169   -8.0723509    1.2757217 
H    -2.4178561  -10.9454145    2.8241416 
H    -2.8369411   -8.4929927    2.9676722 
H     0.2005783  -10.3999883   -0.5471120 
H    -0.9134218  -11.8706436    1.0841466 
H    -2.1487919   -6.0782835    1.7330983 
H    -1.0830192   -4.1277915    0.0899842 
H     0.4277638   -3.8143238   -1.8581480 
C     1.3139547   -8.3258008   -2.2836730 
C     1.7343950   -5.7196056   -3.2119787 
C     2.1435686   -8.0936281   -3.3651922 
C     2.3586767   -6.7812614   -3.8366467 
H     3.0142795   -6.6089610   -4.6897966 
H     1.8928365   -4.7001464   -3.5677722 
H     1.1619175   -9.3448850   -1.9367937 
H     2.6353477   -8.9326590   -3.8576872 
