# Supplementary material for: The Acidity of Weak NH Acids: Expanding the pKa Scale in Acetonitrile
Source: ACS Org Inorg Au. 2025 Mar 13;5(2):144–55. doi: 10.1021/acsorginorgau.4c00095 (PMC11969276; doi:10.1021/acsorginorgau.4c00095)
Supplement: Supplementary file 1 — gg4c00095_si_001.zip [file gg4c00095_si_001.zip › def2-TZVPP_optimised_geometries/C6H5-CH2-SO2CF3_anion.xyz]

20
Energy = -1157.127101414
C     0.8055644    5.9882037   -2.7477960 
C     1.3670130    5.4192418   -1.5978128 
C     0.6167714    5.1625529   -3.8651994 
C     0.9749154    3.8185247   -3.8492475 
C     1.5466881    3.2191781   -2.6925598 
C     1.7242931    4.0747611   -1.5686402 
H     1.5273950    6.0328832   -0.7078026 
C     1.9637623    1.8494192   -2.5859448 
H     2.1574403    3.6528740   -0.6587289 
H     0.1799875    5.5786901   -4.7764564 
H     0.8293927    3.2040038   -4.7353207 
H     0.5245766    7.0416856   -2.7732381 
S     1.7629650    0.6287510   -3.6899453 
H     2.3449296    1.4776702   -1.6365878 
O     2.5781573   -0.5385912   -3.3413720 
O     1.6808428    1.0820096   -5.0828415 
C     0.0126831   -0.0991643   -3.4680730 
F    -0.1636735   -0.5996708   -2.2120488 
F    -0.2511938   -1.1161501   -4.3387563 
F    -0.9488403    0.8459177   -3.6569382 
