# Supplementary material for: The Acidity of Weak NH Acids: Expanding the pKa Scale in Acetonitrile
Source: ACS Org Inorg Au. 2025 Mar 13;5(2):144–55. doi: 10.1021/acsorginorgau.4c00095 (PMC11969276; doi:10.1021/acsorginorgau.4c00095)
Supplement: Supplementary file 1 — gg4c00095_si_001.zip [file gg4c00095_si_001.zip › def2-TZVPP_optimised_geometries/C6H5-CH2-SO2CF3_neutral.xyz]

21
Energy = -1157.673633807
C     0.5629198    5.7416162   -2.7998792 
C     0.6899332    4.8939895   -1.6966723 
C     1.1072832    5.3696609   -4.0317280 
C     1.7799708    4.1550985   -4.1605883 
C     1.9167990    3.3056092   -3.0547953 
C     1.3601064    3.6778879   -1.8241653 
H     0.2628843    5.1782303   -0.7354691 
C     2.6057112    1.9810840   -3.1995591 
H     1.4483455    3.0080232   -0.9686514 
H     1.0053899    6.0256519   -4.8956832 
H     2.1938766    3.8559903   -5.1234740 
H     0.0381103    6.6914253   -2.7001916 
S     1.3807941    0.7477600   -3.7569696 
H     3.0016149    1.6022390   -2.2502017 
H     3.3913668    1.9861773   -3.9650041 
O     1.0048697    1.0186378   -5.1313932 
O     0.3929469    0.5334805   -2.7173592 
C     2.4506817   -0.8218005   -3.7995922 
F     3.4473744   -0.6792191   -4.6962567 
F     1.6895623   -1.8660504   -4.1434121 
F     2.9940091   -1.0445715   -2.5845546 
