# Supplementary material for: The Acidity of Weak NH Acids: Expanding the pKa Scale in Acetonitrile
Source: ACS Org Inorg Au. 2025 Mar 13;5(2):144–55. doi: 10.1021/acsorginorgau.4c00095 (PMC11969276; doi:10.1021/acsorginorgau.4c00095)
Supplement: Supplementary file 1 — gg4c00095_si_001.zip [file gg4c00095_si_001.zip › def2-TZVPP_optimised_geometries/carbazole_anion.xyz]

21
Energy = -517.1670896464
C     0.4176528   -6.3974812   -1.5691493 
C     0.9473182   -6.3891243   -2.8809554 
C     1.1034749   -5.1830854   -3.5681778 
C     0.7310925   -3.9828585   -2.9486741 
C     0.1858303   -3.9863334   -1.6009743 
C     0.0389676   -5.2201352   -0.9285112 
H     0.3034840   -7.3520372   -1.0489105 
H     1.2330275   -7.3304897   -3.3546911 
H    -0.3698048   -5.2361266    0.0841518 
H     1.5132812   -5.1804641   -4.5824304 
N    -0.1270419   -2.7343879   -1.1442962 
C     0.2044405   -1.8971640   -2.1752726 
C     0.7434769   -2.5978591   -3.3292445 
C     1.1334430   -1.8888718   -4.4729960 
C     1.0008044   -0.4986405   -4.4992652 
C     0.4768256    0.1876327   -3.3788358 
C     0.0814815   -0.4908106   -2.2285573 
H     1.5394909   -2.4161041   -5.3413816 
H     1.3011402    0.0634035   -5.3859088 
H     0.3812352    1.2757510   -3.4195007 
H    -0.3219703    0.0472860   -1.3679293 
