# Supplementary material for: The Acidity of Weak NH Acids: Expanding the pKa Scale in Acetonitrile
Source: ACS Org Inorg Au. 2025 Mar 13;5(2):144–55. doi: 10.1021/acsorginorgau.4c00095 (PMC11969276; doi:10.1021/acsorginorgau.4c00095)
Supplement: Supplementary file 1 — gg4c00095_si_001.zip [file gg4c00095_si_001.zip › def2-TZVPP_optimised_geometries/carbazole_neutral.xyz]

22
Energy = -517.7291665115
C     0.4232394   -6.4157863   -1.5769310 
C     0.9464736   -6.3793423   -2.8826186 
C     1.0973032   -5.1693669   -3.5579680 
C     0.7197748   -3.9809631   -2.9201113 
C     0.1915601   -4.0391185   -1.5966870 
C     0.0388260   -5.2491888   -0.9157123 
H     0.3148957   -7.3744735   -1.0701415 
H     1.2359442   -7.3101297   -3.3691908 
H    -0.3661367   -5.2848623    0.0956746 
H     1.5029269   -5.1482215   -4.5695399 
N    -0.1032341   -2.7465071   -1.1873613 
C     0.2111202   -1.8497105   -2.1984079 
C     0.7321781   -2.5847684   -3.3037788 
H    -0.4994626   -2.4967318   -0.2916814 
C     1.1270570   -1.8953253   -4.4571775 
C     0.9997482   -0.5078717   -4.4957389 
C     0.4826049    0.1992663   -3.3948454 
C     0.0816926   -0.4592608   -2.2323394 
H     1.5287161   -2.4371083   -5.3137410 
H     1.3031604    0.0384039   -5.3881853 
H     0.3925994    1.2839434   -3.4493599 
H    -0.3177974    0.0951729   -1.3830277 
