# Supplementary material for: The Acidity of Weak NH Acids: Expanding the pKa Scale in Acetonitrile
Source: ACS Org Inorg Au. 2025 Mar 13;5(2):144–55. doi: 10.1021/acsorginorgau.4c00095 (PMC11969276; doi:10.1021/acsorginorgau.4c00095)
Supplement: Supplementary file 1 — gg4c00095_si_001.zip [file gg4c00095_si_001.zip › def2-TZVPP_optimised_geometries/imidazole_anion.xyz]

8
Energy = -225.7625100537
N     8.1451643   -4.6772316   -1.5561161 
C     9.1680179   -4.9231659   -2.4447064 
C     8.9459837   -4.1974820   -3.6170310 
C     7.3613727   -3.8130468   -2.2474398 
N     7.7784269   -3.4778857   -3.4937076 
H     6.4401962   -3.4072781   -1.8208182 
H     9.5491858   -4.1527913   -4.5258731 
H     9.9903127   -5.5961587   -2.1942379 
