# Supplementary material for: The Acidity of Weak NH Acids: Expanding the pKa Scale in Acetonitrile
Source: ACS Org Inorg Au. 2025 Mar 13;5(2):144–55. doi: 10.1021/acsorginorgau.4c00095 (PMC11969276; doi:10.1021/acsorginorgau.4c00095)
Supplement: Supplementary file 1 — gg4c00095_si_001.zip [file gg4c00095_si_001.zip › def2-TZVPP_optimised_geometries/imidazole_neutral.xyz]

9
Energy = -226.3354218808
N     8.1550373   -4.6564691   -1.6113456 
C     9.2054526   -4.9388601   -2.4632980 
C     8.9493835   -4.2071704   -3.6020147 
C     7.3235694   -3.7814004   -2.2602218 
N     7.7770325   -3.4906029   -3.4665679 
H     6.4152560   -3.3965714   -1.8080293 
H     9.5417774   -4.1562148   -4.5091757 
H     8.0277435   -5.0312709   -0.6791479 
H    10.0071882   -5.6116304   -2.1851692 
