# Supplementary material for: The Acidity of Weak NH Acids: Expanding the pKa Scale in Acetonitrile
Source: ACS Org Inorg Au. 2025 Mar 13;5(2):144–55. doi: 10.1021/acsorginorgau.4c00095 (PMC11969276; doi:10.1021/acsorginorgau.4c00095)
Supplement: Supplementary file 1 — gg4c00095_si_001.zip [file gg4c00095_si_001.zip › def2-TZVPP_optimised_geometries/indazole_anion.xyz]

14
Energy = -379.4716803770
C     0.4368404   -6.6348893   -1.6275418 
C     0.9352633   -6.5114524   -2.9524974 
C     1.0766435   -5.2617006   -3.5482535 
C     0.7180685   -4.1084729   -2.8204443 
C     0.2100413   -4.2363939   -1.4710523 
C     0.0755896   -5.5144489   -0.8876544 
H     0.3376641   -7.6306189   -1.1876813 
H     1.2092898   -7.4126543   -3.5065842 
H    -0.3079349   -5.6105083    0.1312894 
H     1.4614840   -5.1841736   -4.5697676 
N    -0.0755760   -3.0092923   -0.9496308 
N     0.2276727   -2.0859675   -1.9099135 
C     0.6954775   -2.7079790   -3.0171835 
H     0.9913162   -2.1317884   -3.8938550 
