# Supplementary material for: The Acidity of Weak NH Acids: Expanding the pKa Scale in Acetonitrile
Source: ACS Org Inorg Au. 2025 Mar 13;5(2):144–55. doi: 10.1021/acsorginorgau.4c00095 (PMC11969276; doi:10.1021/acsorginorgau.4c00095)
Supplement: Supplementary file 1 — gg4c00095_si_001.zip [file gg4c00095_si_001.zip › def2-TZVPP_optimised_geometries/indazole_neutral.xyz]

15
Energy = -380.0395312656
C     0.4372755   -6.6376968   -1.6282620 
C     0.9320959   -6.5013025   -2.9466107 
C     1.0716367   -5.2532675   -3.5370093 
C     0.7086017   -4.1142724   -2.7943453 
C     0.2119772   -4.2738973   -1.4683043 
C     0.0701183   -5.5342846   -0.8689060 
H     0.3419418   -7.6345987   -1.1983502 
H     1.2068382   -7.3964979   -3.5035609 
H    -0.3105224   -5.6470397    0.1457753 
H     1.4530876   -5.1565356   -4.5532922 
N    -0.0480912   -3.0060238   -1.0207222 
N     0.2394415   -2.0494264   -1.9461450 
C     0.6929665   -2.7021764   -3.0111809 
H     0.9921107   -2.1452685   -3.8936562 
H    -0.4134282   -2.7202921   -0.1221804 
