# Supplementary material for: The Acidity of Weak NH Acids: Expanding the pKa Scale in Acetonitrile
Source: ACS Org Inorg Au. 2025 Mar 13;5(2):144–55. doi: 10.1021/acsorginorgau.4c00095 (PMC11969276; doi:10.1021/acsorginorgau.4c00095)
Supplement: Supplementary file 1 — gg4c00095_si_001.zip [file gg4c00095_si_001.zip › def2-TZVPP_optimised_geometries/indole_anion.xyz]

15
Energy = -363.4303481438
C     0.4126478   -6.3862240   -1.5598450 
C     0.9444189   -6.3726979   -2.8722223 
C     1.1017024   -5.1734228   -3.5680353 
C     0.7266053   -3.9593611   -2.9579285 
C     0.1790189   -3.9762073   -1.6064063 
C     0.0320440   -5.2007399   -0.9290911 
H     0.2997259   -7.3397484   -1.0374723 
H     1.2338784   -7.3155711   -3.3437209 
H    -0.3790371   -5.2097313    0.0840457 
H     1.5143852   -5.1825014   -4.5820658 
N    -0.1312481   -2.7130762   -1.1700795 
C     0.2087784   -1.9035329   -2.2157028 
C     0.7330160   -2.5850199   -3.3287881 
H     1.0698562   -2.1527242   -4.2699040 
H     0.0611780   -0.8230022   -2.1325239 
