# Supplementary material for: The Acidity of Weak NH Acids: Expanding the pKa Scale in Acetonitrile
Source: ACS Org Inorg Au. 2025 Mar 13;5(2):144–55. doi: 10.1021/acsorginorgau.4c00095 (PMC11969276; doi:10.1021/acsorginorgau.4c00095)
Supplement: Supplementary file 1 — gg4c00095_si_001.zip [file gg4c00095_si_001.zip › def2-TZVPP_optimised_geometries/indole_neutral.xyz]

16
Energy = -364.0011348784
C     0.4131109   -6.3939582   -1.5601302 
C     0.9418809   -6.3634154   -2.8680027 
C     1.0959622   -5.1645703   -3.5554124 
C     0.7153880   -3.9638019   -2.9292150 
C     0.1832530   -4.0204000   -1.6039750 
C     0.0271226   -5.2247040   -0.9103726 
H     0.3041152   -7.3502516   -1.0491727 
H     1.2333722   -7.2993756   -3.3442007 
H    -0.3812625   -5.2507666    0.1002546 
H     1.5052505   -5.1533883   -4.5657571 
N    -0.1057874   -2.7227065   -1.2283237 
C     0.2221598   -1.8587331   -2.2595931 
C     0.7268247   -2.5809418   -3.3161592 
H    -0.4971995   -2.4453386   -0.3388035 
H     1.0662213   -2.1698271   -4.2603217 
H     0.0664582   -0.7909712   -2.1526350 
