# Supplementary material for: The Acidity of Weak NH Acids: Expanding the pKa Scale in Acetonitrile
Source: ACS Org Inorg Au. 2025 Mar 13;5(2):144–55. doi: 10.1021/acsorginorgau.4c00095 (PMC11969276; doi:10.1021/acsorginorgau.4c00095)
Supplement: Supplementary file 1 — gg4c00095_si_001.zip [file gg4c00095_si_001.zip › def2-TZVPP_optimised_geometries/indolo[2,3-a]carbazole_anion.xyz]

31
Energy = -802.5480451599
C    -1.5408137   -4.7520424    0.3436361 
C    -0.6917030   -4.2436129   -0.7083124 
C     0.1829687   -5.0929502   -1.4258410 
C     0.2483328   -6.4508928   -1.1347598 
C    -0.5763028   -6.9800677   -0.1051287 
C    -1.4520294   -6.1282811    0.6134900 
N    -2.1429547   -6.8778389    1.5601997 
H     0.9238657   -7.1055312   -1.6869454 
H     0.8147075   -4.6797969   -2.2161182 
C    -0.7596210   -8.3032906    0.4469851 
C    -0.2017604   -9.5621753    0.1817034 
C    -0.6116136  -10.6728084    0.9239002 
C    -1.5797571  -10.5463917    1.9370774 
C    -2.1579884   -9.3066168    2.2287336 
C    -1.7480109   -8.1965742    1.4866577 
H    -1.8853042  -11.4263212    2.5049423 
H    -2.9086953   -9.2104070    3.0150381 
H     0.5498664   -9.6720362   -0.6017432 
H    -0.1767635  -11.6517926    0.7169454 
N    -2.3267554   -3.8081984    0.9420326 
C    -2.0050469   -2.6469233    0.2859508 
C    -1.0000375   -2.8419398   -0.7482359 
H    -2.8244508   -6.4774928    2.1904679 
C    -2.5249898   -1.3537793    0.5042066 
C    -2.0662144   -0.2941570   -0.2739523 
C    -0.5581342   -1.7540433   -1.5160169 
C    -1.0895505   -0.4859600   -1.2794198 
H    -3.2790720   -1.1993068    1.2787410 
H    -2.4671021    0.7083928   -0.1066133 
H     0.1965839   -1.8954016   -2.2944008 
H    -0.7520435    0.3664470   -1.8721902 
