# Supplementary material for: The Acidity of Weak NH Acids: Expanding the pKa Scale in Acetonitrile
Source: ACS Org Inorg Au. 2025 Mar 13;5(2):144–55. doi: 10.1021/acsorginorgau.4c00095 (PMC11969276; doi:10.1021/acsorginorgau.4c00095)
Supplement: Supplementary file 1 — gg4c00095_si_001.zip [file gg4c00095_si_001.zip › def2-TZVPP_optimised_geometries/indolo[2,3-a]carbazole_neutral.xyz]

32
 Energy =    -803.0518000300
 C   -1.5519300   -4.7829600    0.3729900  0.00   -0.8882440    0.5060994    0.0986803
 C   -0.7323300   -4.2521900   -0.6609600  0.00   -0.1097528    0.0421848    0.1470021
 C    0.1395900   -5.0880700   -1.3911100  0.00    0.0505430    0.0193759    0.0289882
 C    0.2020600   -6.4432900   -1.1006200  0.00   -0.0806712   -0.0569874   -0.0158620
 C   -0.6063900   -6.9800100   -0.0756600  0.00    0.1724983   -0.0711702   -0.5159319
 C   -1.4880900   -6.1466300    0.6665400  0.00    0.8278415    0.3541357   -0.2561189
 N   -1.8440600   -6.9244700    1.7036800  0.00   -2.2370044    0.6093871    2.0233325
 H    0.8729700   -7.0948500   -1.6593000  0.00    0.0000459    0.0005313   -0.0112531
 H    0.7608200   -4.6657700   -2.1801900  0.00    0.0041009    0.0064248    0.0089507
 C   -0.7667200   -8.3163800    0.4564400  0.00    0.1054878   -0.4339791   -0.4343217
 C   -0.1879700   -9.5570200    0.1559600  0.00   -0.0200779    0.0531978   -0.0813145
 C   -0.5744200  -10.6810501    0.8832200  0.00    0.0082494   -0.0197777    0.0245048
 C   -1.5332000  -10.5840501    1.9085500  0.00   -0.0317300   -0.0003363   -0.0601192
 C   -2.1278800   -9.3639000    2.2306700  0.00   -0.0436913    0.0573925    0.0794192
 C   -1.7372400   -8.2409300    1.4988300  0.00    1.1414160   -0.7332424   -0.3053574
 H   -1.8181400  -11.4779701    2.4627900  0.00   -0.0151332    0.0007467   -0.0104955
 H   -2.8705900   -9.2941400    3.0257700  0.00    0.0171889    0.0066786    0.0333481
 H    0.5558700   -9.6408500   -0.6364800  0.00    0.0109369   -0.0132398   -0.0011889
 H   -0.1296800  -11.6496701    0.6575100  0.00   -0.0001142    0.0002262    0.0023907
 N   -2.4853600   -3.7031900    0.7997600  0.00   -0.0811437   -1.6828484    1.0427752
 C   -2.0027200   -2.5629000    0.2767200  0.00   -0.3705444    0.6757873   -0.4245815
 C   -1.0209600   -2.8353200   -0.7213400  0.00    0.1327635    0.0386007    0.0333915
 H   -2.3931800   -6.6884300    2.5528200  0.00    0.1008424    0.3154617   -0.5016285
 C   -2.5095700   -1.2791100    0.4876700  0.00    0.0857892    0.1832866   -0.1042096
 C   -2.0200700   -0.2512200   -0.3187000  0.00    0.0117858    0.0051668    0.0464073
 C   -0.5490300   -1.7812700   -1.5155300  0.00    0.0125923   -0.0142368    0.0439592
 C   -1.0511400   -0.4978300   -1.3089900  0.00   -0.0040864    0.0234833   -0.0205502
 H   -3.2600800   -1.0825200    1.2535400  0.00   -0.0152927   -0.0176053   -0.0118772
 H   -2.3962500    0.7616600   -0.1770800  0.00    0.0089786    0.0086902    0.0001871
 H    0.2011100   -1.9641100   -2.2848300  0.00    0.0010402   -0.0026529    0.0010536
 H   -0.6905900    0.3283500   -1.9209000  0.00    0.0003091   -0.0010888   -0.0003097
 H   -3.3238400   -3.8002300    1.5038000  0.00    1.2050783    0.1416134   -0.8600415
32
 Energy =    -803.0700653128
 C   -1.5484301   -4.7871343    0.3751871  0.00   -0.7695943    0.4585325    0.0558253
 C   -0.7360381   -4.2520431   -0.6575534  0.00   -0.0170225    0.0522729    0.0505447
 C    0.1381209   -5.0832857   -1.3911856  0.00    0.0423101    0.0096367    0.0318805
 C    0.2081891   -6.4401425   -1.1052516  0.00   -0.0714827   -0.0257863   -0.0145707
 C   -0.5961744   -6.9841914   -0.0812813  0.00    0.0164423    0.0185097   -0.2907797
 C   -1.4851752   -6.1493791    0.6645241  0.00    0.7115945    0.2085000   -0.0597577
 N   -1.8882041   -6.9113586    1.7173569  0.00   -1.6387429    0.1983989    1.1363495
 H    0.8812722   -7.0863393   -1.6677443  0.00   -0.0024611    0.0011543   -0.0071805
 H    0.7567539   -4.6555832   -2.1793497  0.00    0.0037933    0.0033885    0.0053581
 C   -0.7535607   -8.3203874    0.4492447  0.00   -0.0593448   -0.2522991   -0.2055219
 C   -0.1775992   -9.5632597    0.1544067  0.00   -0.0270901    0.0325152   -0.0496204
 C   -0.5720497  -10.6832335    0.8851532  0.00    0.0004038   -0.0067338    0.0223890
 C   -1.5331732  -10.5807434    1.9085735  0.00   -0.0296178   -0.0188255   -0.0529563
 C   -2.1245379   -9.3588290    2.2309776  0.00   -0.0038714    0.0338652    0.0240637
 C   -1.7306159   -8.2409854    1.4940024  0.00    0.9548783   -0.3954886   -0.1033560
 H   -1.8247805  -11.4738755    2.4605366  0.00   -0.0056534   -0.0028191   -0.0057983
 H   -2.8617182   -9.2837304    3.0310743  0.00    0.0140424    0.0035528    0.0178183
 H    0.5696179   -9.6530410   -0.6344473  0.00    0.0031452   -0.0086424    0.0009460
 H   -0.1309459  -11.6544171    0.6634280  0.00   -0.0006559   -0.0008468    0.0017434
 N   -2.4583557   -3.7285868    0.8163845  0.00    0.0707072   -1.2083398    0.8163796
 C   -2.0061956   -2.5634442    0.2856353  0.00   -0.2915745    0.4807951   -0.4216486
 C   -1.0266193   -2.8339248   -0.7190697  0.00    0.0874534    0.0065271    0.0743936
 H   -2.4903642   -6.6690457    2.5183327  0.00    0.1001679    0.2526940   -0.4027941
 C   -2.5087934   -1.2738031    0.4893304  0.00    0.0406706    0.0609181   -0.0434028
 C   -2.0202300   -0.2480156   -0.3201507  0.00    0.0179252   -0.0031604    0.0388506
 C   -0.5578101   -1.7823489   -1.5179984  0.00    0.0185945   -0.0234729    0.0351934
 C   -1.0562032   -0.4975668   -1.3135829  0.00   -0.0045370    0.0189507   -0.0137807
 H   -3.2600548   -1.0734278    1.2534523  0.00   -0.0126396   -0.0093231   -0.0066020
 H   -2.3927081    0.7662225   -0.1777194  0.00    0.0031939    0.0024069    0.0018233
 H    0.1883387   -1.9686465   -2.2903565  0.00    0.0012724   -0.0031485    0.0006628
 H   -0.6968045    0.3264073   -1.9291138  0.00    0.0002997   -0.0010884   -0.0004965
 H   -3.2441609   -3.8321808    1.5327744  0.00    0.8476457    0.1186155   -0.6373695
32
 Energy =    -803.0891016673
 C   -1.5343220   -4.7824743    0.3754795  0.00   -0.4051177    0.1775409   -0.0077101
 C   -0.7316950   -4.2498474   -0.6657158  0.00    0.0615748    0.0206030   -0.0227771
 C    0.1422673   -5.0849984   -1.3945308  0.00    0.0231480    0.0019358    0.0203549
 C    0.2157875   -6.4393000   -1.0961307  0.00   -0.0259346   -0.0016058   -0.0302421
 C   -0.5855524   -6.9794552   -0.0687884  0.00   -0.0835996    0.0626463   -0.0872317
 C   -1.4787353   -6.1426748    0.6702982  0.00    0.4615310    0.0186265    0.0804592
 N   -1.9822965   -6.8954505    1.7135467  0.00   -0.7641482   -0.1363958    0.2314313
 H    0.8893118   -7.0878539   -1.6553037  0.00   -0.0000485   -0.0001404   -0.0020577
 H    0.7589725   -4.6626024   -2.1870721  0.00    0.0020718   -0.0019825    0.0008416
 C   -0.7427192   -8.3140811    0.4637904  0.00   -0.1114245   -0.0957177   -0.0546636
 C   -0.1670225   -9.5552035    0.1646249  0.00   -0.0182133   -0.0086373   -0.0164951
 C   -0.5691425  -10.6799048    0.8845455  0.00    0.0029854    0.0025918    0.0035860
 C   -1.5335705  -10.5816484    1.9041601  0.00   -0.0256741   -0.0055369   -0.0256198
 C   -2.1181502   -9.3579732    2.2356432  0.00    0.0016862    0.0111472    0.0011736
 C   -1.7235701   -8.2371431    1.5043468  0.00    0.5842849   -0.0514280    0.0398343
 H   -1.8324324  -11.4783625    2.4466367  0.00    0.0021269    0.0021861    0.0016173
 H   -2.8485974   -9.2839497    3.0419150  0.00    0.0001566   -0.0020533    0.0020395
 H    0.5849961   -9.6417735   -0.6198765  0.00   -0.0016179   -0.0021640   -0.0011835
 H   -0.1315797  -11.6512914    0.6566153  0.00    0.0008531    0.0001039    0.0008086
 N   -2.3800410   -3.7585762    0.8578644  0.00    0.2712975   -0.4070666    0.2531292
 C   -1.9963745   -2.5681500    0.2851224  0.00   -0.1848338    0.2446651   -0.2874955
 C   -1.0264953   -2.8317952   -0.7313080  0.00    0.0162363   -0.0625205    0.1154783
 H   -2.6969655   -6.6464427    2.3915321  0.00    0.0125601    0.1896411   -0.1535685
 C   -2.5074572   -1.2827875    0.4915537  0.00    0.0042150   -0.0115811    0.0067671
 C   -2.0303150   -0.2536434   -0.3196802  0.00    0.0200785    0.0081895    0.0125060
 C   -0.5729928   -1.7791153   -1.5353563  0.00    0.0212032    0.0048108    0.0045827
 C   -1.0751412   -0.4963387   -1.3238358  0.00   -0.0029314   -0.0029420    0.0021781
 H   -3.2595661   -1.0892630    1.2569452  0.00    0.0006866    0.0008521   -0.0001776
 H   -2.4053500    0.7586475   -0.1705199  0.00   -0.0026782   -0.0003777   -0.0020751
 H    0.1643953   -1.9621796   -2.3169457  0.00    0.0002057   -0.0000153    0.0009837
 H   -0.7260102    0.3302674   -1.9417003  0.00   -0.0007512   -0.0010444   -0.0001234
 H   -3.0386465   -3.8549560    1.6277140  0.00    0.1399302    0.0451417   -0.0867455
32
 Energy =    -803.0951624472
 C   -1.5446295   -4.7811495    0.3765567  0.00   -0.1329900    0.0940413   -0.0016256
 C   -0.7462710   -4.2526832   -0.6743788  0.00    0.0196453   -0.0074112    0.0104046
 C    0.1293732   -5.0879361   -1.4009708  0.00   -0.0035728    0.0062447    0.0025199
 C    0.2111849   -6.4385208   -1.0925270  0.00    0.0082603   -0.0012025   -0.0191209
 C   -0.5875535   -6.9753322   -0.0616530  0.00   -0.0365840    0.0312339   -0.0490885
 C   -1.4838041   -6.1437769    0.6694035  0.00    0.1738841    0.0031047    0.0187862
 N   -2.0790119   -6.9088916    1.6597421  0.00   -0.3757235   -0.1027443    0.1863475
 H    0.8893763   -7.0871096   -1.6460066  0.00    0.0009423   -0.0003322    0.0001573
 H    0.7403602   -4.6686528   -2.1995781  0.00    0.0011259    0.0001359    0.0003262
 C   -0.7376655   -8.3102172    0.4745715  0.00   -0.0341101   -0.0499639   -0.0174367
 C   -0.1529952   -9.5477353    0.1764720  0.00   -0.0003731   -0.0165592   -0.0072004
 C   -0.5469062  -10.6753336    0.8957811  0.00    0.0060786    0.0055650   -0.0064905
 C   -1.5128121  -10.5828107    1.9139078  0.00   -0.0058211    0.0079180    0.0039896
 C   -2.1040800   -9.3617470    2.2426368  0.00   -0.0214898   -0.0088195   -0.0055884
 C   -1.7160377   -8.2391605    1.5111193  0.00    0.2697004   -0.0038743   -0.0311899
 H   -1.8014916  -11.4793148    2.4620910  0.00   -0.0004260    0.0020857    0.0008505
 H   -2.8413114   -9.2927133    3.0430753  0.00   -0.0019013   -0.0010786   -0.0010076
 H    0.5971969   -9.6297058   -0.6100995  0.00    0.0020681   -0.0000475   -0.0002259
 H   -0.1010849  -11.6433750    0.6695627  0.00    0.0001883    0.0006430   -0.0012662
 N   -2.3293985   -3.7507667    0.9079527  0.00    0.0250767   -0.2393601    0.1684574
 C   -1.9999525   -2.5638964    0.2815607  0.00   -0.0527811    0.1296968   -0.1101407
 C   -1.0403185   -2.8360695   -0.7387027  0.00    0.0120800   -0.0464764    0.0454819
 H   -2.9048832   -6.6767007    2.2003669  0.00    0.0394852    0.1405914   -0.0675573
 C   -2.5010761   -1.2778752    0.4961638  0.00    0.0084469    0.0021769    0.0140062
 C   -2.0209888   -0.2514629   -0.3171615  0.00    0.0026296    0.0057230   -0.0057183
 C   -0.5834802   -1.7871734   -1.5458495  0.00    0.0027109    0.0218595   -0.0026305
 C   -1.0741739   -0.5007732   -1.3281146  0.00   -0.0024085   -0.0061465    0.0011400
 H   -3.2413854   -1.0792706    1.2717025  0.00    0.0026609    0.0006473   -0.0013957
 H   -2.3917811    0.7624091   -0.1684184  0.00    0.0015172    0.0008284    0.0001654
 H    0.1469675   -1.9753670   -2.3326807  0.00    0.0009518    0.0014951    0.0018979
 H   -0.7230257    0.3238952   -1.9473242  0.00   -0.0014930    0.0010521   -0.0009244
 H   -2.8873507   -3.8211038    1.7563689  0.00    0.0921077    0.0297930   -0.1258160
32
 Energy =    -803.0949537062
 C   -1.5061011   -4.7777300    0.4026859  0.00    0.1727239   -0.2034265   -0.1854928
 C   -0.7169340   -4.2493654   -0.6560443  0.00    0.0500410   -0.0143508   -0.0121548
 C    0.1485040   -5.0845125   -1.3947948  0.00    0.0081977    0.0141345    0.0165365
 C    0.2316875   -6.4357231   -1.0899633  0.00    0.0160938   -0.0012618   -0.0119471
 C   -0.5504278   -6.9705468   -0.0445225  0.00    0.0032325    0.0425400    0.0743607
 C   -1.4117612   -6.1340941    0.7165208  0.00   -0.1152192    0.0519196    0.0543884
 N   -2.0492500   -6.8815472    1.7127236  0.00    0.2949051   -0.2315605   -0.2911384
 H    0.8999742   -7.0853243   -1.6542992  0.00   -0.0076149   -0.0017650   -0.0025720
 H    0.7512685   -4.6648080   -2.1994535  0.00   -0.0026433   -0.0014278   -0.0030881
 C   -0.7042709   -8.3044692    0.4933841  0.00   -0.0406258    0.0323651    0.0312137
 C   -0.1622151   -9.5551369    0.1683482  0.00    0.0014435   -0.0132784    0.0065936
 C   -0.5876947  -10.6817315    0.8704894  0.00    0.0218167    0.0083919    0.0153434
 C   -1.5503908  -10.5771160    1.8906970  0.00    0.0040875   -0.0023894    0.0151510
 C   -2.1077872   -9.3450861    2.2362310  0.00    0.0321988   -0.0331508    0.0012415
 C   -1.6583980   -8.2184622    1.5477349  0.00   -0.1707995    0.0675814    0.0916937
 H   -1.8570939  -11.4713879    2.4325251  0.00   -0.0230470   -0.0070390   -0.0212898
 H   -2.8775893   -9.2734741    3.0051570  0.00    0.0289354    0.0070468    0.0231063
 H    0.5799156   -9.6473382   -0.6247448  0.00   -0.0094529    0.0034628   -0.0068555
 H   -0.1706455  -11.6586599    0.6281770  0.00    0.0014865    0.0008255   -0.0002391
 N   -2.3029010   -3.7836866    0.9108580  0.00    0.0033933    0.3458003   -0.0949137
 C   -2.0151999   -2.5769992    0.2695789  0.00    0.0451347   -0.0530455    0.0159588
 C   -1.0303841   -2.8381764   -0.7279031  0.00   -0.0249112   -0.0285525   -0.0242328
 H   -2.8637530   -6.6021214    2.2351399  0.00   -0.0629867    0.0371221    0.0177320
 C   -2.5261088   -1.2957240    0.4856398  0.00   -0.0123112   -0.0322221    0.0289059
 C   -2.0632388   -0.2683219   -0.3367139  0.00   -0.0056072    0.0042009   -0.0163233
 C   -0.5815136   -1.7856356   -1.5360108  0.00   -0.0047087    0.0170544   -0.0064173
 C   -1.1077142   -0.5096853   -1.3411932  0.00   -0.0058060   -0.0106124   -0.0019218
 H   -3.2524340   -1.0989479    1.2745616  0.00   -0.0160593   -0.0011269   -0.0156115
 H   -2.4550570    0.7393779   -0.2005222  0.00    0.0070826    0.0009750    0.0067149
 H    0.1742664   -1.9620444   -2.3012556  0.00   -0.0101769   -0.0012231   -0.0096413
 H   -0.7808702    0.3125971   -1.9767005  0.00    0.0136734    0.0055450    0.0121309
 H   -2.8348922   -3.8544398    1.7492395  0.00   -0.1927305   -0.0016154    0.2925790
32
 Energy =    -803.0957920566
 C   -1.5139411   -4.7773586    0.3998085  0.00    0.0734465   -0.0947178   -0.0969024
 C   -0.7222947   -4.2502622   -0.6583259  0.00    0.0189108   -0.0085899    0.0126834
 C    0.1437965   -5.0860272   -1.3951507  0.00    0.0073661    0.0094431    0.0122282
 C    0.2261155   -6.4368631   -1.0887279  0.00    0.0096173   -0.0034972   -0.0053186
 C   -0.5586081   -6.9702363   -0.0441817  0.00    0.0224491    0.0199006    0.0490311
 C   -1.4227722   -6.1345405    0.7137222  0.00   -0.0829444    0.0310712    0.0189944
 N   -2.0569103   -6.8900237    1.7015270  0.00    0.1369345   -0.1508850   -0.1413898
 H    0.8944645   -7.0875787   -1.6516160  0.00   -0.0055622   -0.0017146   -0.0023441
 H    0.7472246   -4.6673821   -2.1998715  0.00   -0.0023208   -0.0005779   -0.0020005
 C   -0.7108395   -8.3051469    0.4943836  0.00   -0.0154287    0.0184683    0.0078470
 C   -0.1598039   -9.5523479    0.1707476  0.00    0.0015343   -0.0075323    0.0046800
 C   -0.5770973  -10.6812605    0.8736676  0.00    0.0174288    0.0044079    0.0116389
 C   -1.5413331  -10.5825675    1.8929775  0.00    0.0013323    0.0036654    0.0091972
 C   -2.1057774   -9.3537385    2.2384182  0.00    0.0222562   -0.0147184    0.0111078
 C   -1.6665564   -8.2238122    1.5476797  0.00   -0.0998040    0.0440630    0.0246551
 H   -1.8477333  -11.4796852    2.4303225  0.00   -0.0153697   -0.0033714   -0.0136760
 H   -2.8690485   -9.2856539    3.0140469  0.00    0.0197910    0.0051698    0.0168002
 H    0.5818481   -9.6399411   -0.6232855  0.00   -0.0055191    0.0026069   -0.0048182
 H   -0.1523297  -11.6552240    0.6328512  0.00   -0.0009936   -0.0000207   -0.0021748
 N   -2.3100802   -3.7713633    0.9142337  0.00    0.0098431    0.1518161   -0.0164642
 C   -2.0145119   -2.5722606    0.2686229  0.00    0.0313587   -0.0297130    0.0242778
 C   -1.0325465   -2.8383761   -0.7303900  0.00   -0.0220571   -0.0146815   -0.0241420
 H   -2.8782348   -6.6151092    2.2197233  0.00   -0.0249646    0.0372775    0.0025068
 C   -2.5216367   -1.2899183    0.4855994  0.00   -0.0064607   -0.0142429    0.0102774
 C   -2.0543035   -0.2636050   -0.3357308  0.00   -0.0049973    0.0038814   -0.0108090
 C   -0.5814747   -1.7868120   -1.5390938  0.00   -0.0077582    0.0105447   -0.0047937
 C   -1.1007106   -0.5084980   -1.3411922  0.00   -0.0018289   -0.0067493   -0.0003883
 H   -3.2510164   -1.0920307    1.2713781  0.00   -0.0113509   -0.0017569   -0.0114448
 H   -2.4396486    0.7461899   -0.1967258  0.00    0.0050335    0.0011622    0.0038847
 H    0.1690319   -1.9664136   -2.3087690  0.00   -0.0064675   -0.0003102   -0.0060967
 H   -0.7674231    0.3139458   -1.9731886  0.00    0.0096698    0.0037147    0.0086510
 H   -2.8448587   -3.8364197    1.7621094  0.00   -0.0733889    0.0067739    0.1141695
32
 Energy =    -803.0962457991
 C   -1.5438373   -4.7837680    0.3753449  0.00    0.0552910   -0.0246844   -0.0097830
 C   -0.7411524   -4.2549647   -0.6731448  0.00   -0.0154548   -0.0055071   -0.0024255
 C    0.1327455   -5.0886456   -1.4027144  0.00   -0.0042790   -0.0019554   -0.0036904
 C    0.2158869   -6.4392712   -1.0951849  0.00   -0.0017436   -0.0034032   -0.0026565
 C   -0.5818055   -6.9745980   -0.0611615  0.00    0.0096495   -0.0089640    0.0053102
 C   -1.4649083   -6.1441070    0.6793106  0.00   -0.0425031    0.0214285    0.0086355
 N   -2.1081585   -6.9069285    1.6521108  0.00    0.0377883   -0.0639554   -0.0455679
 H    0.8902561   -7.0890144   -1.6518883  0.00   -0.0002412   -0.0001395    0.0010586
 H    0.7395410   -4.6692509   -2.2045026  0.00    0.0024875    0.0012691    0.0026933
 C   -0.7335476   -8.3102402    0.4781966  0.00    0.0127436    0.0133029   -0.0025566
 C   -0.1477054   -9.5486958    0.1827003  0.00   -0.0054657   -0.0036852   -0.0026812
 C   -0.5405798  -10.6745087    0.9040941  0.00   -0.0053975   -0.0017177   -0.0072819
 C   -1.5141604  -10.5813454    1.9152731  0.00   -0.0088278    0.0008996   -0.0062291
 C   -2.1084946   -9.3604960    2.2369594  0.00    0.0130947   -0.0038029    0.0131569
 C   -1.7040080   -8.2347199    1.5181350  0.00   -0.0239662    0.0234374    0.0249433
 H   -1.8149411  -11.4789746    2.4549134  0.00    0.0073399    0.0016055    0.0073000
 H   -2.8532438   -9.2914083    3.0302181  0.00   -0.0048354    0.0002315   -0.0052347
 H    0.5986135   -9.6322802   -0.6073876  0.00    0.0047190    0.0032458    0.0041128
 H   -0.0930295  -11.6424575    0.6808854  0.00   -0.0011938   -0.0000661   -0.0015310
 N   -2.3136836   -3.7635619    0.9173269  0.00   -0.0016203    0.0467675   -0.0164197
 C   -2.0043560   -2.5670705    0.2765113  0.00   -0.0031684   -0.0250628    0.0086702
 C   -1.0414017   -2.8406120   -0.7386383  0.00   -0.0014754    0.0076870   -0.0066342
 H   -2.9403622   -6.6309664    2.1546048  0.00   -0.0019583    0.0205813    0.0012848
 C   -2.5009087   -1.2822944    0.5020825  0.00   -0.0074179   -0.0013714   -0.0086695
 C   -2.0269052   -0.2549728   -0.3144869  0.00    0.0044662    0.0033094    0.0059954
 C   -0.5913761   -1.7890683   -1.5488115  0.00   -0.0031516   -0.0002930   -0.0003914
 C   -1.0856031   -0.5044105   -1.3301587  0.00    0.0092271   -0.0002783    0.0068373
 H   -3.2369419   -1.0853630    1.2817487  0.00    0.0024924    0.0004109    0.0020206
 H   -2.3934528    0.7596115   -0.1603745  0.00   -0.0012496   -0.0002053   -0.0017841
 H    0.1351751   -1.9749587   -2.3396695  0.00    0.0064563    0.0022619    0.0043853
 H   -0.7337376    0.3220252   -1.9467678  0.00   -0.0073721   -0.0015730   -0.0067340
 H   -2.8329271   -3.8230040    1.7800451  0.00   -0.0245821    0.0012264    0.0338579
32
 Energy =    -803.0960338518
 C   -1.5423953   -4.7830578    0.3772606  0.00   -0.0686653    0.0359334    0.0062406
 C   -0.7403228   -4.2548860   -0.6711486  0.00    0.0063430    0.0102708    0.0279026
 C    0.1299964   -5.0896947   -1.4036789  0.00    0.0061471   -0.0048955    0.0013446
 C    0.2069819   -6.4420600   -1.1016077  0.00   -0.0096197   -0.0003654   -0.0016113
 C   -0.5934258   -6.9771950   -0.0695386  0.00    0.0157836   -0.0180911   -0.0115744
 C   -1.4823606   -6.1475829    0.6656602  0.00    0.0474725    0.0065433    0.0178238
 N   -2.1150464   -6.9140823    1.6378973  0.00   -0.1002482    0.0161296    0.0675789
 H    0.8772386   -7.0932344   -1.6614947  0.00    0.0057697    0.0016378    0.0046997
 H    0.7435307   -4.6685569   -2.1993866  0.00   -0.0042576   -0.0001685   -0.0033625
 C   -0.7391092   -8.3116218    0.4754514  0.00    0.0169454   -0.0029634   -0.0191092
 C   -0.1596859   -9.5511487    0.1718926  0.00   -0.0033097    0.0001372   -0.0020455
 C   -0.5536939  -10.6785104    0.8900805  0.00    0.0050672    0.0000666    0.0037376
 C   -1.4973893  -10.5800609    1.9289502  0.00   -0.0092777    0.0002478   -0.0114692
 C   -2.0899443   -9.3597008    2.2549201  0.00    0.0051636    0.0065297    0.0135638
 C   -1.7053308   -8.2368296    1.5202751  0.00    0.0257731   -0.0106022   -0.0353050
 H   -1.7650631  -11.4706966    2.4968948  0.00   -0.0193833   -0.0047733   -0.0166254
 H   -2.8221625   -9.2890641    3.0595654  0.00    0.0019864    0.0014629    0.0026461
 H    0.5910507   -9.6317424   -0.6143238  0.00   -0.0163410   -0.0039071   -0.0157072
 H   -0.1356369  -11.6526469    0.6384131  0.00    0.0283687    0.0058069    0.0253330
 N   -2.3187394   -3.7569915    0.9182340  0.00    0.0052208   -0.0834874    0.0274562
 C   -2.0074601   -2.5664594    0.2732910  0.00   -0.0062258    0.0112514    0.0061544
 C   -1.0338390   -2.8387214   -0.7321436  0.00    0.0067487    0.0147845    0.0022426
 H   -2.9450074   -6.6374643    2.1468957  0.00    0.0260560    0.0141379   -0.0057399
 C   -2.5126353   -1.2834136    0.4898247  0.00    0.0111781    0.0134632   -0.0044636
 C   -2.0322855   -0.2550779   -0.3219242  0.00   -0.0138809   -0.0048005   -0.0064980
 C   -0.5668947   -1.7833147   -1.5279032  0.00   -0.0035982   -0.0084602   -0.0020557
 C   -1.0761402   -0.5022583   -1.3240958  0.00    0.0039681    0.0037796    0.0020338
 H   -3.2594181   -1.0883797    1.2596176  0.00    0.0049377    0.0003748    0.0058110
 H   -2.4070904    0.7577359   -0.1762644  0.00   -0.0049996   -0.0011270   -0.0050490
 H    0.1942909   -1.9610558   -2.2874886  0.00   -0.0195867   -0.0048521   -0.0185415
 H   -0.7355789    0.3206580   -1.9517163  0.00    0.0171962    0.0039658    0.0149848
 H   -2.8454436   -3.8132059    1.7831607  0.00    0.0392058    0.0028102   -0.0704657
32
 Energy =    -803.0961705701
 C   -1.5426652   -4.7835201    0.3766210  0.00   -0.0452672    0.0152826   -0.0069115
 C   -0.7415647   -4.2551540   -0.6722713  0.00    0.0103816    0.0076473    0.0177729
 C    0.1293875   -5.0896605   -1.4045689  0.00    0.0044715   -0.0032825    0.0013119
 C    0.2082595   -6.4416564   -1.1013871  0.00   -0.0069034    0.0004844   -0.0022969
 C   -0.5914547   -6.9772190   -0.0690890  0.00    0.0055881   -0.0103098   -0.0077600
 C   -1.4809325   -6.1476656    0.6660385  0.00    0.0351800    0.0086114    0.0233033
 N   -2.1163060   -6.9128687    1.6388293  0.00   -0.0543272   -0.0031933    0.0287004
 H    0.8804837   -7.0920213   -1.6598654  0.00    0.0038340    0.0011788    0.0033832
 H    0.7413295   -4.6686098   -2.2015490  0.00   -0.0028743   -0.0001132   -0.0019692
 C   -0.7379807   -8.3115117    0.4749473  0.00    0.0071835   -0.0009948   -0.0116254
 C   -0.1579727   -9.5511771    0.1731012  0.00   -0.0050313   -0.0016007   -0.0029189
 C   -0.5514021  -10.6777438    0.8929146  0.00    0.0076675    0.0016056    0.0063818
 C   -1.4994732  -10.5793943    1.9278160  0.00   -0.0093871   -0.0018927   -0.0111955
 C   -2.0923825   -9.3588453    2.2525434  0.00    0.0064552    0.0023306    0.0092939
 C   -1.7056392   -8.2363164    1.5186432  0.00    0.0132996   -0.0020919   -0.0151531
 H   -1.7733770  -11.4711235    2.4910590  0.00   -0.0124004   -0.0031478   -0.0108783
 H   -2.8260612   -9.2877960    3.0558406  0.00    0.0001925    0.0010284    0.0008680
 H    0.5901312   -9.6331763   -0.6154812  0.00   -0.0106248   -0.0020246   -0.0096893
 H   -0.1248275  -11.6503200    0.6496617  0.00    0.0183282    0.0043792    0.0168122
 N   -2.3176505   -3.7595313    0.9175706  0.00    0.0035296   -0.0411730    0.0110468
 C   -2.0076870   -2.5671552    0.2737800  0.00   -0.0019122    0.0053518    0.0037599
 C   -1.0359026   -2.8391377   -0.7335576  0.00    0.0058784    0.0097502    0.0034556
 H   -2.9448470   -6.6348275    2.1482562  0.00    0.0164147    0.0129188   -0.0019571
 C   -2.5110824   -1.2835424    0.4918495  0.00    0.0071342    0.0065261   -0.0011244
 C   -2.0310717   -0.2551146   -0.3199079  0.00   -0.0111869   -0.0039136   -0.0063575
 C   -0.5701919   -1.7840896   -1.5303095  0.00   -0.0055166   -0.0064888   -0.0045275
 C   -1.0762491   -0.5022538   -1.3233773  0.00    0.0052093    0.0030652    0.0033671
 H   -3.2554761   -1.0880260    1.2638607  0.00    0.0030663    0.0004033    0.0038657
 H   -2.4059449    0.7576371   -0.1740056  0.00   -0.0025416   -0.0004752   -0.0024605
 H    0.1844856   -1.9634308   -2.2959899  0.00   -0.0134593   -0.0031798   -0.0124615
 H   -0.7315832    0.3218868   -1.9471246  0.00    0.0111655    0.0025060    0.0097936
 H   -2.8433616   -3.8169561    1.7807216  0.00    0.0163573    0.0016970   -0.0338952
32
 Energy =    -803.0962991980
 C   -1.5376497   -4.7823145    0.3814439  0.00   -0.0269877    0.0086606    0.0000656
 C   -0.7392085   -4.2544704   -0.6696181  0.00    0.0049090    0.0038031    0.0047907
 C    0.1326273   -5.0888367   -1.4011607  0.00    0.0025826   -0.0012234    0.0006734
 C    0.2138739   -6.4401696   -1.0959451  0.00    0.0003140    0.0015977    0.0023432
 C   -0.5833220   -6.9754214   -0.0616398  0.00   -0.0045070   -0.0035752   -0.0057618
 C   -1.4701904   -6.1449692    0.6764791  0.00    0.0172322    0.0000281    0.0071485
 N   -2.1115900   -6.9115522    1.6448613  0.00   -0.0287460   -0.0061862    0.0077277
 H    0.8884105   -7.0898093   -1.6524463  0.00    0.0008197   -0.0000165    0.0001399
 H    0.7429176   -4.6680986   -2.1995360  0.00   -0.0020704   -0.0000610   -0.0022922
 C   -0.7351767   -8.3108421    0.4770574  0.00    0.0003824    0.0001239   -0.0021298
 C   -0.1551247   -9.5504629    0.1753083  0.00   -0.0040781   -0.0006568   -0.0028715
 C   -0.5490611  -10.6772496    0.8943767  0.00    0.0115888    0.0023483    0.0113054
 C   -1.5095811  -10.5820871    1.9179780  0.00   -0.0070425   -0.0007182   -0.0062952
 C   -2.1019924   -9.3614876    2.2436359  0.00   -0.0000396    0.0015075    0.0008169
 C   -1.7058135   -8.2363777    1.5186255  0.00    0.0122305    0.0005483   -0.0058108
 H   -1.7973099  -11.4773733    2.4685625  0.00   -0.0020356   -0.0003842   -0.0018363
 H   -2.8455486   -9.2929412    3.0380693  0.00    0.0020757    0.0007087    0.0011355
 H    0.5906625   -9.6327875   -0.6153987  0.00   -0.0000005    0.0001783   -0.0007733
 H   -0.1050919  -11.6457445    0.6666654  0.00   -0.0004533   -0.0006159   -0.0004982
 N   -2.3123101   -3.7592487    0.9218521  0.00    0.0077296   -0.0203686    0.0061246
 C   -2.0047069   -2.5666178    0.2768743  0.00   -0.0031070    0.0048513   -0.0007751
 C   -1.0384012   -2.8395724   -0.7355071  0.00    0.0036018    0.0013522    0.0046381
 H   -2.9342881   -6.6282763    2.1600932  0.00    0.0101112    0.0084343    0.0000926
 C   -2.5062977   -1.2823518    0.4959094  0.00    0.0025628    0.0028184    0.0003695
 C   -2.0312111   -0.2552716   -0.3203558  0.00   -0.0024190   -0.0016283   -0.0009524
 C   -0.5821006   -1.7872508   -1.5409776  0.00   -0.0066534   -0.0032805   -0.0065282
 C   -1.0828299   -0.5040357   -1.3295903  0.00    0.0040837    0.0019262    0.0036112
 H   -3.2437761   -1.0849531    1.2741177  0.00   -0.0002529   -0.0000823    0.0002232
 H   -2.4046432    0.7578584   -0.1733085  0.00    0.0000775   -0.0002635    0.0000663
 H    0.1552121   -1.9710884   -2.3223499  0.00   -0.0004374   -0.0001034   -0.0004285
 H   -0.7355783    0.3206501   -1.9511620  0.00    0.0009501    0.0000379    0.0008631
 H   -2.8399106   -3.8171677    1.7826560  0.00    0.0074305    0.0011416   -0.0152116
32
 Energy =    -803.0962642521
 C   -1.5711759   -4.7909909    0.3504883  0.00    0.0283374   -0.0074504    0.0063407
 C   -0.7643090   -4.2605776   -0.6930264  0.00   -0.0004695   -0.0010866   -0.0054035
 C    0.1116471   -5.0938323   -1.4211027  0.00   -0.0077108   -0.0015989   -0.0063489
 C    0.1985587   -6.4436599   -1.1110090  0.00   -0.0034131   -0.0007908   -0.0050092
 C   -0.5994824   -6.9797183   -0.0778012  0.00    0.0093370    0.0067784    0.0178079
 C   -1.4922174   -6.1509164    0.6550829  0.00   -0.0153245    0.0039330    0.0021659
 N   -2.1301137   -6.9138415    1.6299892  0.00    0.0262473   -0.0254199   -0.0356536
 H    0.8789991   -7.0914988   -1.6624502  0.00   -0.0017071   -0.0004692   -0.0014441
 H    0.7161149   -4.6744561   -2.2246353  0.00    0.0081721    0.0022076    0.0071263
 C   -0.7358871   -8.3106466    0.4751701  0.00   -0.0039721    0.0050555    0.0043703
 C   -0.1366846   -9.5455916    0.1922229  0.00   -0.0025538   -0.0013768   -0.0014347
 C   -0.5237563  -10.6702049    0.9184382  0.00   -0.0004650    0.0000693   -0.0007553
 C   -1.4965346  -10.5773615    1.9305550  0.00   -0.0058495   -0.0010431   -0.0030960
 C   -2.0985775   -9.3588817    2.2463859  0.00    0.0050174   -0.0015239    0.0018061
 C   -1.7088944   -8.2360581    1.5145024  0.00   -0.0145291    0.0085475    0.0113331
 H   -1.7880834  -11.4732069    2.4782155  0.00    0.0062597    0.0014806    0.0057687
 H   -2.8421105   -9.2895747    3.0407510  0.00   -0.0044574   -0.0010090   -0.0046378
 H    0.6205971   -9.6255272   -0.5877550  0.00   -0.0051736   -0.0009148   -0.0050015
 H   -0.0701168  -11.6364586    0.7004290  0.00    0.0022782    0.0003128    0.0018593
 N   -2.3368657   -3.7681905    0.8972661  0.00    0.0006547    0.0247968   -0.0117497
 C   -2.0158635   -2.5702109    0.2670460  0.00   -0.0004866   -0.0061770    0.0003219
 C   -1.0514194   -2.8426962   -0.7471993  0.00   -0.0021131   -0.0056645   -0.0017332
 H   -2.9476836   -6.6283218    2.1507195  0.00   -0.0014671    0.0024919    0.0042992
 C   -2.4967031   -1.2814017    0.5052477  0.00   -0.0045238   -0.0032592    0.0005540
 C   -2.0023628   -0.2496143   -0.2933224  0.00   -0.0011054    0.0002429   -0.0026095
 C   -0.5828086   -1.7872729   -1.5412598  0.00   -0.0039852    0.0011195   -0.0040978
 C   -1.0610522   -0.4990390   -1.3090621  0.00    0.0025034    0.0001993    0.0031209
 H   -3.2338630   -1.0843401    1.2838998  0.00    0.0042213    0.0011028    0.0033365
 H   -2.3529203    0.7684048   -0.1253262  0.00   -0.0053343   -0.0011603   -0.0046010
 H    0.1478869   -1.9721783   -2.3285721  0.00    0.0020714    0.0005293    0.0018120
 H   -0.7019148    0.3288469   -1.9194958  0.00    0.0018339    0.0005750    0.0016679
 H   -2.8714132   -3.8313034    1.7511778  0.00   -0.0124026    0.0003826    0.0198260
32
 Energy =    -803.0963157538
 C   -1.5467411   -4.7847628    0.3728656  0.00   -0.0032325    0.0038802    0.0047962
 C   -0.7454552   -4.2560255   -0.6757229  0.00   -0.0011120    0.0011168   -0.0003910
 C    0.1273598   -5.0900966   -1.4065161  0.00   -0.0001809   -0.0012801   -0.0010541
 C    0.2096739   -6.4411766   -1.1004571  0.00    0.0000016    0.0011993    0.0007611
 C   -0.5873676   -6.9766160   -0.0661112  0.00    0.0000896   -0.0023726    0.0008464
 C   -1.4741989   -6.1462682    0.6719466  0.00   -0.0023334    0.0018615    0.0019665
 N   -2.1166953   -6.9121892    1.6405038  0.00   -0.0075412   -0.0123915   -0.0067362
 H    0.8849853   -7.0905288   -1.6563930  0.00    0.0002740   -0.0000016    0.0000275
 H    0.7364934   -4.6695655   -2.2059130  0.00   -0.0000711    0.0002258    0.0000436
 C   -0.7362797   -8.3111642    0.4755112  0.00    0.0027143    0.0031942    0.0000962
 C   -0.1498526   -9.5493461    0.1801711  0.00   -0.0016352   -0.0007335   -0.0004439
 C   -0.5398408  -10.6749189    0.9033526  0.00    0.0016454    0.0001373    0.0014230
 C   -1.5075229  -10.5810696    1.9203009  0.00   -0.0012554    0.0004299   -0.0004967
 C   -2.1033697   -9.3611617    2.2421754  0.00    0.0002744   -0.0008411    0.0004082
 C   -1.7075156   -8.2365262    1.5163707  0.00    0.0008689    0.0042731    0.0015684
 H   -1.7970836  -11.4765497    2.4696057  0.00    0.0005775    0.0001891    0.0004533
 H   -2.8487709   -9.2926619    3.0348445  0.00    0.0000963    0.0002992   -0.0001940
 H    0.5987285   -9.6313133   -0.6079573  0.00    0.0003071    0.0003948   -0.0001169
 H   -0.0908031  -11.6422854    0.6807338  0.00   -0.0007754   -0.0003580   -0.0007878
 N   -2.3183487   -3.7618282    0.9155105  0.00    0.0042646   -0.0054155    0.0016170
 C   -2.0074766   -2.5675904    0.2744443  0.00   -0.0011322    0.0001984    0.0013759
 C   -1.0423181   -2.8405510   -0.7390149  0.00    0.0012888    0.0001643    0.0006943
 H   -2.9350266   -6.6264051    2.1607907  0.00    0.0065439    0.0057130    0.0009096
 C   -2.5025704   -1.2818867    0.4996601  0.00    0.0001086    0.0010846   -0.0005350
 C   -2.0234843   -0.2537017   -0.3128157  0.00   -0.0013364   -0.0007917   -0.0008442
 C   -0.5841782   -1.7876238   -1.5426285  0.00   -0.0000062   -0.0004020    0.0000183
 C   -1.0773655   -0.5026593   -1.3241396  0.00   -0.0005345    0.0002274   -0.0004721
 H   -3.2375894   -1.0841203    1.2801108  0.00   -0.0010861   -0.0002225   -0.0007363
 H   -2.3922727    0.7604663   -0.1613665  0.00    0.0013530    0.0001603    0.0011928
 H    0.1513136   -1.9717020   -2.3256618  0.00   -0.0006181   -0.0000530   -0.0003124
 H   -0.7269188    0.3229912   -1.9426182  0.00    0.0002942   -0.0000642    0.0003991
 H   -2.8485181   -3.8214838    1.7739877  0.00    0.0019997    0.0010640   -0.0054917
32
 Energy =    -803.0963186572
 C   -1.5447805   -4.7843342    0.3746627  0.00   -0.0008178    0.0021371    0.0022690
 C   -0.7434950   -4.2555429   -0.6739053  0.00   -0.0015727    0.0004184   -0.0021868
 C    0.1292985   -5.0896100   -1.4047757  0.00    0.0005352   -0.0006503   -0.0000987
 C    0.2112287   -6.4407838   -1.0991225  0.00    0.0001853    0.0009406    0.0002292
 C   -0.5861940   -6.9764310   -0.0651855  0.00   -0.0005622   -0.0014509    0.0014008
 C   -1.4727066   -6.1459775    0.6732439  0.00   -0.0007825    0.0016968    0.0049428
 N   -2.1155996   -6.9120551    1.6414024  0.00   -0.0031598   -0.0116764   -0.0119781
 H    0.8867265   -7.0900493   -1.6549432  0.00   -0.0001531   -0.0000147   -0.0001571
 H    0.7389517   -4.6688799   -2.2036715  0.00   -0.0003940    0.0000607   -0.0002831
 C   -0.7358359   -8.3111099    0.4757065  0.00    0.0004846    0.0025953   -0.0001801
 C   -0.1514185   -9.5498403    0.1786546  0.00   -0.0017409   -0.0007957   -0.0006450
 C   -0.5419795  -10.6755275    0.9013578  0.00    0.0010778    0.0001821    0.0003620
 C   -1.5083739  -10.5813030    1.9194998  0.00   -0.0005943    0.0004078    0.0001264
 C   -2.1032141   -9.3611512    2.2422453  0.00    0.0010086   -0.0007042    0.0008793
 C   -1.7068731   -8.2364195    1.5168374  0.00   -0.0002643    0.0050753    0.0038788
 H   -1.7972242  -11.4765828    2.4695037  0.00   -0.0007451   -0.0001975   -0.0006876
 H   -2.8483272   -9.2925042    3.0351652  0.00    0.0003789    0.0002700    0.0002039
 H    0.5958498   -9.6321446   -0.6106946  0.00    0.0003452    0.0004013    0.0002930
 H   -0.0952638  -11.6434864    0.6766371  0.00    0.0003381    0.0000464    0.0003022
 N   -2.3169309   -3.7617910    0.9165130  0.00    0.0016140   -0.0010043   -0.0012003
 C   -2.0078280   -2.5677415    0.2742058  0.00    0.0002411    0.0001342    0.0014291
 C   -1.0415343   -2.8403574   -0.7382756  0.00   -0.0006418   -0.0015694   -0.0002673
 H   -2.9292105   -6.6236138    2.1673397  0.00    0.0045823    0.0035736    0.0012266
 C   -2.5053288   -1.2825593    0.4972416  0.00   -0.0002356   -0.0001607    0.0004435
 C   -2.0248614   -0.2540802   -0.3140094  0.00    0.0001617   -0.0001677    0.0003747
 C   -0.5848514   -1.7878246   -1.5431922  0.00   -0.0005173   -0.0003217   -0.0006340
 C   -1.0780729   -0.5028637   -1.3247523  0.00    0.0014643    0.0005174    0.0012918
 H   -3.2442236   -1.0856770    1.2742622  0.00    0.0020728    0.0005073    0.0017784
 H   -2.3915751    0.7605589   -0.1607304  0.00   -0.0020342   -0.0004143   -0.0017197
 H    0.1488055   -1.9723472   -2.3278334  0.00    0.0015933    0.0004042    0.0013678
 H   -0.7262563    0.3230975   -1.9420245  0.00   -0.0010775   -0.0001788   -0.0009999
 H   -2.8479118   -3.8213885    1.7742073  0.00   -0.0009338    0.0008083   -0.0017868
32
 Energy =    -803.0963232952
 C   -1.5441591   -4.7842432    0.3753686  0.00    0.0042013   -0.0017563   -0.0018822
 C   -0.7422573   -4.2552234   -0.6726314  0.00    0.0035878    0.0003361   -0.0007425
 C    0.1304931   -5.0893138   -1.4036478  0.00    0.0003052    0.0005509    0.0004315
 C    0.2129608   -6.4403061   -1.0975944  0.00   -0.0004518    0.0000072   -0.0020341
 C   -0.5854667   -6.9764391   -0.0646992  0.00   -0.0020138    0.0006119    0.0021070
 C   -1.4733078   -6.1462427    0.6727039  0.00    0.0024475    0.0005202    0.0086802
 N   -2.1183606   -6.9131879    1.6385174  0.00    0.0070569   -0.0059306   -0.0180936
 H    0.8899683   -7.0891052   -1.6521418  0.00   -0.0013747   -0.0003515   -0.0011823
 H    0.7394294   -4.6686419   -2.2031216  0.00    0.0012125    0.0002738    0.0011012
 C   -0.7352381   -8.3110118    0.4759216  0.00   -0.0049640    0.0008341   -0.0015635
 C   -0.1520094   -9.5501139    0.1780147  0.00    0.0001946   -0.0004549    0.0004562
 C   -0.5432699  -10.6760012    0.9000356  0.00   -0.0023207   -0.0004278   -0.0032843
 C   -1.5102578  -10.5819096    1.9176473  0.00    0.0012984    0.0005994    0.0021547
 C   -2.1036478   -9.3614621    2.2417460  0.00    0.0010254   -0.0006601    0.0006246
 C   -1.7075014   -8.2367161    1.5161816  0.00   -0.0011480    0.0052752    0.0082645
 H   -1.8011173  -11.4776872    2.4657811  0.00    0.0011463    0.0002643    0.0010333
 H   -2.8469819   -9.2922864    3.0362667  0.00   -0.0023068   -0.0006321   -0.0020141
 H    0.5949256   -9.6324073   -0.6116745  0.00    0.0008453    0.0002624    0.0009825
 H   -0.0980177  -11.6443269    0.6739580  0.00    0.0005806    0.0002898    0.0005246
 N   -2.3143030   -3.7615346    0.9182749  0.00    0.0018959    0.0079050   -0.0020116
 C   -2.0044754   -2.5670218    0.2772876  0.00   -0.0036811   -0.0001568   -0.0048521
 C   -1.0382012   -2.8395152   -0.7352725  0.00   -0.0070810   -0.0057421   -0.0047878
 H   -2.9208261   -6.6186265    2.1774009  0.00    0.0000431   -0.0016893    0.0031611
 C   -2.5048983   -1.2824458    0.4976055  0.00    0.0003226   -0.0016547    0.0031048
 C   -2.0280245   -0.2548900   -0.3168428  0.00    0.0031694    0.0009021    0.0023042
 C   -0.5841483   -1.7877453   -1.5425753  0.00    0.0022752    0.0016339    0.0016567
 C   -1.0805335   -0.5035135   -1.3269861  0.00    0.0024490    0.0001599    0.0021988
 H   -3.2429255   -1.0853152    1.2754169  0.00    0.0006225    0.0002599    0.0000683
 H   -2.3974832    0.7591092   -0.1660244  0.00   -0.0017434   -0.0001530   -0.0013246
 H    0.1503129   -1.9721126   -2.3264890  0.00    0.0006411    0.0000754    0.0004473
 H   -0.7300654    0.3220963   -1.9454719  0.00   -0.0021338   -0.0002351   -0.0020188
 H   -2.8496234   -3.8221801    1.7726143  0.00   -0.0062333   -0.0001182    0.0064994
32
 Energy =    -803.0963263189
 C   -1.5521643   -4.7860914    0.3684992  0.00   -0.0081156   -0.0037022   -0.0105172
 C   -0.7507064   -4.2572558   -0.6799436  0.00    0.0072451    0.0011639    0.0011214
 C    0.1227384   -5.0911821   -1.4104288  0.00    0.0010706    0.0010030    0.0013994
 C    0.2061385   -6.4418720   -1.1035948  0.00   -0.0006517   -0.0007268   -0.0028696
 C   -0.5912241   -6.9778602   -0.0697803  0.00   -0.0038585    0.0001698   -0.0024656
 C   -1.4814332   -6.1481923    0.6656389  0.00    0.0080490   -0.0035606    0.0054601
 N   -2.1285196   -6.9168687    1.6278172  0.00    0.0023162    0.0099379   -0.0106754
 H    0.8822891   -7.0908741   -1.6589707  0.00    0.0002957    0.0003770    0.0007317
 H    0.7321956   -4.6702392   -2.2093608  0.00   -0.0001850   -0.0002358   -0.0000212
 C   -0.7382283   -8.3116656    0.4731281  0.00   -0.0051200   -0.0021266   -0.0025147
 C   -0.1495127   -9.5493908    0.1801985  0.00    0.0021756    0.0003484    0.0013989
 C   -0.5338372  -10.6738040    0.9082078  0.00   -0.0042040   -0.0005455   -0.0056266
 C   -1.5018998  -10.5803017    1.9249193  0.00    0.0028854    0.0004917    0.0027379
 C   -2.1021829   -9.3617472    2.2430274  0.00   -0.0032424   -0.0004981   -0.0024431
 C   -1.7119942   -8.2381532    1.5123146  0.00    0.0052273    0.0012638    0.0080638
 H   -1.7880066  -11.4750900    2.4771560  0.00    0.0013573    0.0003740    0.0012830
 H   -2.8477345   -9.2932136    3.0354926  0.00   -0.0012664   -0.0006545   -0.0003622
 H    0.5975457   -9.6312876   -0.6094455  0.00    0.0014446    0.0000266    0.0022132
 H   -0.0823886  -11.6405167    0.6875254  0.00   -0.0006831    0.0003531   -0.0004173
 N   -2.3231244   -3.7632908    0.9101144  0.00    0.0031588    0.0065073    0.0002528
 C   -2.0115987   -2.5686931    0.2708557  0.00    0.0010199    0.0036563   -0.0013964
 C   -1.0453015   -2.8412595   -0.7416951  0.00    0.0024347   -0.0046816    0.0040747
 H   -2.9163027   -6.6152149    2.1836807  0.00   -0.0028996   -0.0071724    0.0059249
 C   -2.5035005   -1.2820891    0.4986554  0.00   -0.0032783   -0.0029914    0.0005875
 C   -2.0181585   -0.2526646   -0.3083231  0.00    0.0010869    0.0008077   -0.0001583
 C   -0.5815876   -1.7872348   -1.5404907  0.00   -0.0005496    0.0012994   -0.0009815
 C   -1.0696539   -0.5010661   -1.3175854  0.00   -0.0020176   -0.0009609   -0.0019989
 H   -3.2409591   -1.0847618    1.2769666  0.00    0.0006867    0.0003761    0.0002623
 H   -2.3820376    0.7626024   -0.1526150  0.00   -0.0007810    0.0003405   -0.0003488
 H    0.1542384   -1.9712671   -2.3231917  0.00    0.0009976    0.0000447    0.0007673
 H   -0.7132788    0.3258825   -1.9308735  0.00   -0.0005709    0.0002508   -0.0006744
 H   -2.8688201   -3.8256581    1.7576713  0.00   -0.0042169   -0.0002338    0.0071965
32
 Energy =    -803.0963295826
 C   -1.5442577   -4.7841305    0.3758189  0.00    0.0064991   -0.0000456    0.0019771
 C   -0.7405484   -4.2547770   -0.6707204  0.00   -0.0066254   -0.0025628   -0.0088548
 C    0.1321073   -5.0888583   -1.4019844  0.00   -0.0004925    0.0000764   -0.0004114
 C    0.2111346   -6.4407060   -1.0992028  0.00    0.0012314   -0.0003926   -0.0002707
 C   -0.5873814   -6.9770427   -0.0664247  0.00    0.0004210    0.0010180    0.0006891
 C   -1.4737705   -6.1463992    0.6725386  0.00    0.0015306   -0.0026407    0.0012212
 N   -2.1227971   -6.9157846    1.6326619  0.00    0.0022208    0.0089615   -0.0101147
 H    0.8848277   -7.0903197   -1.6568397  0.00    0.0009689    0.0005551    0.0014206
 H    0.7437497   -4.6672887   -2.1989093  0.00   -0.0015631   -0.0004259   -0.0016373
 C   -0.7378663   -8.3117467    0.4732420  0.00   -0.0001035   -0.0007914    0.0021001
 C   -0.1520526   -9.5502497    0.1777627  0.00    0.0020946    0.0007011    0.0013065
 C   -0.5418076  -10.6759378    0.9008633  0.00   -0.0006758    0.0003931   -0.0019392
 C   -1.5096446  -10.5822610    1.9178102  0.00    0.0001670   -0.0000551    0.0003925
 C   -2.1057987   -9.3626734    2.2396541  0.00   -0.0010338   -0.0001619   -0.0010529
 C   -1.7102030   -8.2378421    1.5137383  0.00   -0.0020331   -0.0010390    0.0026966
 H   -1.7990048  -11.4778078    2.4671112  0.00    0.0001221   -0.0000676    0.0001183
 H   -2.8533455   -9.2945722    3.0302905  0.00    0.0013592   -0.0000837    0.0015603
 H    0.5990142   -9.6312386   -0.6081528  0.00   -0.0031277   -0.0011252   -0.0021179
 H   -0.0944437  -11.6436941    0.6765057  0.00    0.0014001    0.0006237    0.0014220
 N   -2.3141573   -3.7609552    0.9183658  0.00   -0.0002794    0.0045347   -0.0017598
 C   -2.0062162   -2.5672518    0.2757668  0.00   -0.0024737    0.0013405   -0.0038039
 C   -1.0404351   -2.8401719   -0.7371959  0.00    0.0066732   -0.0014870    0.0071176
 H   -2.9045593   -6.6118363    2.1957314  0.00   -0.0027039   -0.0067945    0.0041290
 C   -2.5042420   -1.2820462    0.4980176  0.00   -0.0012221   -0.0019296    0.0011992
 C   -2.0264034   -0.2544976   -0.3158236  0.00    0.0017419    0.0010234    0.0007194
 C   -0.5847604   -1.7881460   -1.5432681  0.00    0.0005945    0.0019982    0.0003105
 C   -1.0799029   -0.5035705   -1.3268192  0.00   -0.0008789   -0.0007904   -0.0009020
 H   -3.2411027   -1.0844633    1.2768177  0.00    0.0005786    0.0003120    0.0002937
 H   -2.3948015    0.7597861   -0.1643048  0.00   -0.0014311   -0.0000701   -0.0010791
 H    0.1497517   -1.9726223   -2.3270985  0.00    0.0007405   -0.0000632    0.0002488
 H   -0.7313156    0.3214719   -1.9471270  0.00    0.0008675    0.0004624    0.0006928
 H   -2.8587772   -3.8226876    1.7667446  0.00   -0.0047280   -0.0007900    0.0043646
32
 Energy =    -803.0963305568
 C   -1.5478612   -4.7849205    0.3726262  0.00    0.0018943    0.0032148    0.0048342
 C   -0.7423862   -4.2552514   -0.6724265  0.00   -0.0016843   -0.0005107   -0.0013713
 C    0.1287008   -5.0897534   -1.4050590  0.00    0.0003587    0.0003254    0.0003944
 C    0.2072567   -6.4417192   -1.1026630  0.00   -0.0010724   -0.0001312   -0.0014730
 C   -0.5919599   -6.9781175   -0.0704380  0.00    0.0024323    0.0009230    0.0016856
 C   -1.4775216   -6.1472543    0.6692772  0.00    0.0008728   -0.0021418   -0.0013893
 N   -2.1242957   -6.9163106    1.6309761  0.00   -0.0052404    0.0099652   -0.0031486
 H    0.8822912   -7.0910210   -1.6590100  0.00   -0.0014941   -0.0004209   -0.0012969
 H    0.7382137   -4.6687760   -2.2039239  0.00    0.0020594    0.0005447    0.0017650
 C   -0.7415092   -8.3126333    0.4700613  0.00    0.0044270   -0.0000273    0.0042571
 C   -0.1555989   -9.5510448    0.1744353  0.00    0.0009284    0.0001615    0.0004415
 C   -0.5402224  -10.6755120    0.9021079  0.00    0.0008170    0.0004511    0.0003218
 C   -1.5037879  -10.5809179    1.9230397  0.00    0.0000516   -0.0000351    0.0000089
 C   -2.1018629   -9.3618518    2.2433107  0.00   -0.0012877   -0.0001414   -0.0010246
 C   -1.7103950   -8.2379481    1.5136905  0.00   -0.0028324   -0.0030423   -0.0025488
 H   -1.7878152  -11.4752230    2.4771276  0.00   -0.0014106   -0.0003870   -0.0013245
 H   -2.8474374   -9.2934153    3.0357983  0.00    0.0022207    0.0002097    0.0021198
 H    0.5905333   -9.6331973   -0.6160195  0.00   -0.0004032   -0.0004326   -0.0002847
 H   -0.0906171  -11.6426623    0.6796879  0.00   -0.0003748   -0.0000090   -0.0002444
 N   -2.3181649   -3.7613407    0.9150410  0.00    0.0021996   -0.0039375    0.0016180
 C   -2.0070944   -2.5672827    0.2748461  0.00    0.0008042    0.0031145    0.0000360
 C   -1.0368568   -2.8393204   -0.7341028  0.00   -0.0058838   -0.0026111   -0.0047864
 H   -2.9062563   -6.6134929    2.1946706  0.00    0.0008052   -0.0052013    0.0024789
 C   -2.5068709   -1.2825217    0.4955866  0.00    0.0006152   -0.0003482    0.0008031
 C   -2.0257343   -0.2542009   -0.3153895  0.00    0.0006892    0.0004879    0.0004496
 C   -0.5773503   -1.7863343   -1.5368224  0.00   -0.0002166    0.0010393   -0.0001134
 C   -1.0738595   -0.5020783   -1.3216289  0.00    0.0007461   -0.0003112    0.0003758
 H   -3.2476909   -1.0858570    1.2708397  0.00    0.0004637    0.0002006    0.0003331
 H   -2.3963730    0.7595801   -0.1658853  0.00   -0.0003097    0.0000282   -0.0002241
 H    0.1608285   -1.9699617   -2.3174120  0.00    0.0002560   -0.0000287    0.0002105
 H   -0.7214378    0.3238567   -1.9385937  0.00   -0.0005192   -0.0000468   -0.0003647
 H   -2.8658747   -3.8238374    1.7618217  0.00   -0.0001005   -0.0002401   -0.0025073
32
 Energy =    -803.0963337915
 C   -1.5456117   -4.7842914    0.3748214  0.00   -0.0055294    0.0027005    0.0009063
 C   -0.7430999   -4.2554563   -0.6729278  0.00    0.0032075    0.0012543    0.0034223
 C    0.1294529   -5.0895935   -1.4042324  0.00    0.0007026    0.0003722    0.0007461
 C    0.2104202   -6.4409213   -1.0996506  0.00   -0.0000378    0.0003140    0.0000343
 C   -0.5867596   -6.9767600   -0.0655503  0.00    0.0004831   -0.0001857   -0.0007404
 C   -1.4735737   -6.1462071    0.6730616  0.00    0.0018949   -0.0024132   -0.0018969
 N   -2.1216906   -6.9158524    1.6332166  0.00   -0.0062314    0.0114017    0.0026923
 H    0.8853336   -7.0902667   -1.6560841  0.00   -0.0002570   -0.0001602   -0.0002605
 H    0.7392159   -4.6685576   -2.2028764  0.00   -0.0001511    0.0000075   -0.0001541
 C   -0.7365347   -8.3113643    0.4746759  0.00   -0.0022903   -0.0019295   -0.0027040
 C   -0.1539327   -9.5505814    0.1758934  0.00    0.0011626    0.0006049    0.0006895
 C   -0.5435884  -10.6763547    0.8988219  0.00    0.0008115    0.0002173    0.0006663
 C   -1.5080055  -10.5820640    1.9189894  0.00    0.0013847    0.0001564    0.0010301
 C   -2.1021697   -9.3620840    2.2430070  0.00    0.0008475    0.0008541    0.0011354
 C   -1.7076719   -8.2373388    1.5162840  0.00    0.0006479   -0.0030574   -0.0022011
 H   -1.7961376  -11.4774476    2.4692041  0.00    0.0000443   -0.0000039    0.0000181
 H   -2.8455804   -9.2932323    3.0374934  0.00   -0.0011400   -0.0005722   -0.0009377
 H    0.5927689   -9.6325260   -0.6140379  0.00   -0.0002589   -0.0003890   -0.0002688
 H   -0.0973386  -11.6443185    0.6732281  0.00   -0.0002510   -0.0000476   -0.0001384
 N   -2.3173170   -3.7609041    0.9159944  0.00    0.0031888   -0.0062732    0.0033948
 C   -2.0082390   -2.5674809    0.2738006  0.00    0.0002521    0.0036072   -0.0000000
 C   -1.0393363   -2.8399786   -0.7363167  0.00   -0.0024107   -0.0013926   -0.0017761
 H   -2.9026240   -6.6128942    2.1983241  0.00    0.0017394   -0.0047842    0.0013676
 C   -2.5072878   -1.2825319    0.4950763  0.00   -0.0001660    0.0000338   -0.0005912
 C   -2.0265746   -0.2543819   -0.3163888  0.00   -0.0005321   -0.0000187   -0.0001668
 C   -0.5801406   -1.7871009   -1.5393945  0.00   -0.0007466    0.0002274   -0.0003335
 C   -1.0759965   -0.5026783   -1.3237504  0.00    0.0005329    0.0000385    0.0004051
 H   -3.2471909   -1.0855691    1.2711240  0.00    0.0007564    0.0002215    0.0005722
 H   -2.3966079    0.7595615   -0.1664561  0.00   -0.0003360   -0.0001206   -0.0003139
 H    0.1575359   -1.9709154   -2.3204189  0.00    0.0001714   -0.0000674    0.0000786
 H   -0.7241044    0.3230727   -1.9412674  0.00   -0.0000322    0.0000323    0.0000331
 H   -2.8666236   -3.8233018    1.7619062  0.00    0.0023655    0.0000331   -0.0046833
32
 Energy =    -803.0963339568
 C   -1.5477711   -4.7848144    0.3728861  0.00   -0.0014917   -0.0011582   -0.0021966
 C   -0.7435805   -4.2555290   -0.6733866  0.00    0.0019638    0.0004138    0.0018679
 C    0.1289915   -5.0896563   -1.4047078  0.00   -0.0008682    0.0005094   -0.0002465
 C    0.2078758   -6.4415136   -1.1020173  0.00    0.0004227    0.0000483    0.0000379
 C   -0.5903959   -6.9777048   -0.0689440  0.00   -0.0000764    0.0012983    0.0012073
 C   -1.4771288   -6.1471131    0.6698024  0.00    0.0009344   -0.0015606    0.0006082
 N   -2.1262583   -6.9168000    1.6293827  0.00    0.0010750    0.0069950   -0.0045354
 H    0.8818396   -7.0910908   -1.6593335  0.00    0.0010626   -0.0000334    0.0006910
 H    0.7405020   -4.6681419   -2.2017643  0.00   -0.0008304   -0.0001635   -0.0011244
 C   -0.7394726   -8.3120854    0.4718545  0.00   -0.0027044   -0.0011175   -0.0005196
 C   -0.1535827   -9.5504977    0.1761686  0.00   -0.0011848   -0.0001012   -0.0012948
 C   -0.5399014  -10.6754125    0.9022023  0.00   -0.0010255   -0.0002053   -0.0007829
 C   -1.5046627  -10.5811844    1.9220441  0.00   -0.0000921   -0.0000258    0.0001791
 C   -2.1027859   -9.3621687    2.2423977  0.00    0.0008630    0.0004538    0.0002827
 C   -1.7111231   -8.2381392    1.5130244  0.00    0.0019231   -0.0005526    0.0038710
 H   -1.7899944  -11.4758688    2.4748527  0.00   -0.0004574   -0.0000874   -0.0005192
 H   -2.8469592   -9.2934801    3.0361870  0.00   -0.0002469   -0.0004173   -0.0004114
 H    0.5924727   -9.6326556   -0.6143484  0.00    0.0010880   -0.0000198    0.0006861
 H   -0.0913984  -11.6428231    0.6787294  0.00    0.0002805    0.0000095    0.0002216
 N   -2.3180219   -3.7614278    0.9149539  0.00    0.0030912    0.0016219    0.0009286
 C   -2.0075796   -2.5673358    0.2744083  0.00   -0.0015511    0.0009347   -0.0016334
 C   -1.0390038   -2.8398581   -0.7360206  0.00   -0.0010223   -0.0016570   -0.0000434
 H   -2.9044558   -6.6129627    2.1975318  0.00   -0.0000062   -0.0044295    0.0019728
 C   -2.5055326   -1.2821280    0.4966757  0.00   -0.0002106   -0.0006741    0.0001284
 C   -2.0247702   -0.2539655   -0.3147285  0.00   -0.0002017    0.0000684    0.0000016
 C   -0.5793807   -1.7868893   -1.5387141  0.00    0.0002923    0.0009288    0.0005200
 C   -1.0746868   -0.5023388   -1.3225518  0.00    0.0001545   -0.0000627    0.0004904
 H   -3.2441782   -1.0848720    1.2738522  0.00   -0.0000571    0.0000301   -0.0004955
 H   -2.3943319    0.7600828   -0.1643461  0.00   -0.0000322   -0.0001106   -0.0000850
 H    0.1585128   -1.9706575   -2.3195479  0.00   -0.0001810   -0.0001811   -0.0004830
 H   -0.7226114    0.3234728   -1.9398795  0.00   -0.0000493    0.0001070   -0.0000861
 H   -2.8696366   -3.8247617    1.7589065  0.00   -0.0010571   -0.0002146    0.0008035
32
 Energy =    -803.0963345991
 C   -1.5463427   -4.7844522    0.3742119  0.00    0.0009045   -0.0016664   -0.0011759
 C   -0.7424751   -4.2552488   -0.6723420  0.00   -0.0007986   -0.0003468   -0.0035309
 C    0.1296930   -5.0894714   -1.4040366  0.00    0.0004209    0.0002105    0.0008529
 C    0.2092997   -6.4411429   -1.1007015  0.00   -0.0002749    0.0004133   -0.0008631
 C   -0.5891343   -6.9773887   -0.0677760  0.00    0.0000075    0.0002712   -0.0011252
 C   -1.4756524   -6.1467374    0.6711773  0.00    0.0014269   -0.0009477   -0.0009004
 N   -2.1247026   -6.9164820    1.6307059  0.00   -0.0008681    0.0064440   -0.0035581
 H    0.8842819   -7.0904574   -1.6571022  0.00   -0.0012262    0.0001268   -0.0001997
 H    0.7396917   -4.6683359   -2.2024562  0.00    0.0001652   -0.0001242    0.0011579
 C   -0.7393714   -8.3120786    0.4719349  0.00    0.0012618   -0.0006411    0.0015541
 C   -0.1544151   -9.5507312    0.1753860  0.00   -0.0002324    0.0003174   -0.0006001
 C   -0.5414620  -10.6758338    0.9007453  0.00    0.0000499    0.0002312   -0.0007190
 C   -1.5058837  -10.5815210    1.9209004  0.00    0.0005935   -0.0003980    0.0001143
 C   -2.1027240   -9.3621926    2.2424364  0.00   -0.0002341    0.0000700   -0.0000131
 C   -1.7103231   -8.2379710    1.5137534  0.00    0.0003504   -0.0019556    0.0009956
 H   -1.7922613  -11.4764675    2.4727423  0.00    0.0000304   -0.0000849    0.0002120
 H   -2.8470495   -9.2935573    3.0360834  0.00   -0.0003494   -0.0002390    0.0005040
 H    0.5919461   -9.6328127   -0.6148571  0.00   -0.0001782   -0.0001208    0.0005929
 H   -0.0938845  -11.6434776    0.6764193  0.00    0.0004978    0.0002934    0.0006444
 N   -2.3169460   -3.7611528    0.9159118  0.00    0.0008600    0.0015723    0.0010747
 C   -2.0079217   -2.5673926    0.2741078  0.00    0.0005189    0.0019354   -0.0011777
 C   -1.0393044   -2.8399324   -0.7362753  0.00    0.0023163   -0.0009305    0.0011895
 H   -2.9014168   -6.6122113    2.2006092  0.00   -0.0015171   -0.0037419    0.0026055
 C   -2.5064647   -1.2823176    0.4958116  0.00   -0.0005611   -0.0002300    0.0004847
 C   -2.0260047   -0.2542459   -0.3158753  0.00    0.0003841    0.0004251   -0.0006804
 C   -0.5796752   -1.7869765   -1.5389866  0.00   -0.0001538    0.0007402    0.0001489
 C   -1.0753776   -0.5025143   -1.3232094  0.00    0.0000036   -0.0007844   -0.0005042
 H   -3.2452859   -1.0850820    1.2728205  0.00   -0.0005512    0.0001505    0.0002097
 H   -2.3963925    0.7596097   -0.1662501  0.00    0.0003498    0.0001889    0.0004964
 H    0.1585740   -1.9706815   -2.3195042  0.00   -0.0007731   -0.0000149    0.0002371
 H   -0.7233510    0.3232706   -1.9406018  0.00   -0.0002463   -0.0001375    0.0001651
 H   -2.8686747   -3.8243343    1.7597869  0.00   -0.0023714   -0.0003792    0.0018510
32
 Energy =    -803.0963349793
 C   -1.5478218   -4.7847527    0.3730044  0.00   -0.0013382    0.0012188    0.0008562
 C   -0.7435495   -4.2554905   -0.6732163  0.00   -0.0002402    0.0001789   -0.0003355
 C    0.1286592   -5.0896972   -1.4048425  0.00   -0.0001082    0.0002566    0.0001129
 C    0.2080451   -6.4414122   -1.1017060  0.00   -0.0001974    0.0000442   -0.0003121
 C   -0.5901879   -6.9775993   -0.0685927  0.00   -0.0007055    0.0003879   -0.0006280
 C   -1.4772911   -6.1470915    0.6698566  0.00    0.0037851   -0.0011147    0.0015458
 N   -2.1255459   -6.9168365    1.6297891  0.00   -0.0029066    0.0062919   -0.0007181
 H    0.8826219   -7.0908412   -1.6584433  0.00    0.0000564   -0.0001181   -0.0000011
 H    0.7390711   -4.6684598   -2.2028731  0.00    0.0001878    0.0000609    0.0000677
 C   -0.7392072   -8.3120244    0.4721471  0.00   -0.0000144   -0.0007328    0.0006502
 C   -0.1539301   -9.5505631    0.1757661  0.00    0.0010717    0.0007256    0.0006135
 C   -0.5405713  -10.6756339    0.9013725  0.00    0.0008721    0.0001570    0.0007778
 C   -1.5051951  -10.5814857    1.9213624  0.00    0.0000492   -0.0000497    0.0002277
 C   -2.1023610   -9.3622772    2.2427480  0.00   -0.0003756    0.0006048   -0.0003135
 C   -1.7097939   -8.2379247    1.5143152  0.00   -0.0014860   -0.0019977   -0.0022577
 H   -1.7915461  -11.4764899    2.4731308  0.00    0.0000090   -0.0000129    0.0000041
 H   -2.8477509   -9.2940192    3.0354448  0.00    0.0008868   -0.0000679    0.0007051
 H    0.5931081   -9.6324085   -0.6138501  0.00   -0.0004994   -0.0003611   -0.0006128
 H   -0.0917098  -11.6429309    0.6781338  0.00   -0.0004495   -0.0002154   -0.0004425
 N   -2.3175605   -3.7609916    0.9154915  0.00    0.0018605   -0.0015228    0.0010596
 C   -2.0079040   -2.5672397    0.2740835  0.00   -0.0005664    0.0010134   -0.0005007
 C   -1.0392625   -2.8399208   -0.7362519  0.00    0.0000110   -0.0006796    0.0003725
 H   -2.9007929   -6.6126554    2.2017983  0.00    0.0002863   -0.0032279    0.0009754
 C   -2.5061227   -1.2820681    0.4959927  0.00    0.0000217   -0.0002491    0.0001877
 C   -2.0249658   -0.2539085   -0.3151837  0.00   -0.0002594    0.0000610    0.0000095
 C   -0.5791295   -1.7868749   -1.5385689  0.00   -0.0001753    0.0001955    0.0000094
 C   -1.0742326   -0.5022669   -1.3223878  0.00   -0.0002634   -0.0001594   -0.0003375
 H   -3.2452205   -1.0848176    1.2727410  0.00    0.0000208    0.0000397   -0.0001303
 H   -2.3948027    0.7600927   -0.1651764  0.00    0.0000960    0.0000483    0.0001291
 H    0.1587520   -1.9707269   -2.3193855  0.00    0.0000852   -0.0000224    0.0000325
 H   -0.7217563    0.3235631   -1.9394570  0.00   -0.0001152    0.0000651   -0.0000775
 H   -2.8710558   -3.8245677    1.7583274  0.00    0.0002124   -0.0001848   -0.0016256
32
 Energy =    -803.0963351848
 C   -1.5475743   -4.7846699    0.3732301  0.00   -0.0029623    0.0010253    0.0002528
 C   -0.7434206   -4.2554533   -0.6731188  0.00    0.0019077    0.0007249    0.0022042
 C    0.1287061   -5.0896843   -1.4048017  0.00    0.0000093    0.0000857   -0.0000497
 C    0.2076359   -6.4415086   -1.1020659  0.00    0.0003345   -0.0001208    0.0002629
 C   -0.5903728   -6.9776356   -0.0687472  0.00   -0.0000240    0.0003089   -0.0002454
 C   -1.4770185   -6.1470099    0.6701159  0.00    0.0009586   -0.0010794   -0.0012058
 N   -2.1260998   -6.9169883    1.6292861  0.00   -0.0020095    0.0060343    0.0003993
 H    0.8816232   -7.0910989   -1.6593215  0.00    0.0006561   -0.0001016    0.0002991
 H    0.7396500   -4.6683186   -2.2023492  0.00   -0.0002170    0.0000827   -0.0008589
 C   -0.7395224   -8.3121018    0.4718555  0.00   -0.0005449   -0.0007361   -0.0001923
 C   -0.1539294   -9.5505563    0.1757499  0.00    0.0006063    0.0000611    0.0004862
 C   -0.5403276  -10.6755744    0.9015655  0.00    0.0002497    0.0000583    0.0008140
 C   -1.5049987  -10.5814510    1.9215190  0.00    0.0000126   -0.0000417   -0.0001231
 C   -2.1025028   -9.3623287    2.2426086  0.00   -0.0001908   -0.0001236   -0.0002447
 C   -1.7104020   -8.2380870    1.5137458  0.00    0.0002283   -0.0020306   -0.0005542
 H   -1.7911423  -11.4764111    2.4734707  0.00    0.0002599    0.0003762   -0.0000606
 H   -2.8474106   -9.2939738    3.0357556  0.00    0.0004386   -0.0001194    0.0001328
 H    0.5930920   -9.6324084   -0.6138777  0.00   -0.0002069   -0.0002312   -0.0004706
 H   -0.0912451  -11.6428145    0.6785237  0.00   -0.0005361    0.0000836   -0.0004066
 N   -2.3173449   -3.7609196    0.9156351  0.00    0.0026176   -0.0009222    0.0013194
 C   -2.0075136   -2.5671174    0.2744018  0.00   -0.0015292    0.0003458   -0.0001856
 C   -1.0386379   -2.8397738   -0.7357168  0.00   -0.0019616   -0.0009252   -0.0008383
 H   -2.9008309   -6.6127557    2.2019569  0.00    0.0002171   -0.0025693    0.0011854
 C   -2.5059902   -1.2820093    0.4960946  0.00    0.0004164    0.0000936    0.0001176
 C   -2.0248615   -0.2538669   -0.3151251  0.00   -0.0004893   -0.0001537    0.0004126
 C   -0.5788387   -1.7868061   -1.5383270  0.00   -0.0002047    0.0003076   -0.0002582
 C   -1.0743516   -0.5022977   -1.3225239  0.00    0.0000218    0.0004654    0.0004855
 H   -3.2453799   -1.0848184    1.2725831  0.00    0.0006073    0.0000256   -0.0000738
 H   -2.3943010    0.7602301   -0.1647796  0.00   -0.0005021   -0.0002848   -0.0005567
 H    0.1590174   -1.9706699   -2.3191581  0.00    0.0003025   -0.0001693   -0.0005697
 H   -0.7224778    0.3233832   -1.9401339  0.00    0.0005275    0.0002590    0.0002948
 H   -2.8722402   -3.8248248    1.7575184  0.00    0.0008130   -0.0001010   -0.0017267
32
 Energy =    -803.0963351032
 C   -1.5485543   -4.7848613    0.3723660  0.00    0.0000359   -0.0004804    0.0000563
 C   -0.7437036   -4.2554940   -0.6734136  0.00   -0.0004973    0.0000816   -0.0000302
 C    0.1288604   -5.0896349   -1.4046950  0.00   -0.0004515    0.0001175   -0.0002134
 C    0.2075509   -6.4415099   -1.1021490  0.00    0.0000786    0.0000255    0.0000716
 C   -0.5912918   -6.9778626   -0.0695839  0.00    0.0009156    0.0009469    0.0013730
 C   -1.4780485   -6.1472393    0.6692065  0.00   -0.0003368   -0.0007034   -0.0004776
 N   -2.1275943   -6.9173059    1.6280105  0.00    0.0001188    0.0023262   -0.0012065
 H    0.8824023   -7.0908947   -1.6585991  0.00   -0.0000766   -0.0001280   -0.0001547
 H    0.7401770   -4.6681825   -2.2019182  0.00   -0.0000744    0.0000117   -0.0002219
 C   -0.7401470   -8.3122614    0.4712381  0.00   -0.0015379   -0.0004843   -0.0005136
 C   -0.1542974   -9.5506553    0.1753663  0.00   -0.0003990    0.0003251   -0.0005941
 C   -0.5401220  -10.6755220    0.9017022  0.00    0.0000012   -0.0000919    0.0000863
 C   -1.5038873  -10.5811916    1.9224796  0.00   -0.0002747    0.0000124    0.0000859
 C   -2.1020867   -9.3622572    2.2429604  0.00    0.0006677    0.0006810    0.0004208
 C   -1.7111723   -8.2382894    1.5130090  0.00    0.0004926   -0.0004021    0.0009447
 H   -1.7884624  -11.4757636    2.4758515  0.00   -0.0006398   -0.0002269   -0.0005575
 H   -2.8459985   -9.2937087    3.0370311  0.00    0.0000003   -0.0001745   -0.0002548
 H    0.5921007   -9.6326952   -0.6148279  0.00   -0.0000096   -0.0001094   -0.0002627
 H   -0.0918890  -11.6429656    0.6778879  0.00    0.0008742    0.0000146    0.0006509
 N   -2.3177901   -3.7610599    0.9150337  0.00    0.0019854    0.0010577    0.0005177
 C   -2.0080506   -2.5671863    0.2738760  0.00   -0.0002812   -0.0003969    0.0004279
 C   -1.0392108   -2.8398974   -0.7362782  0.00    0.0001978   -0.0002323    0.0000740
 H   -2.8999479   -6.6127753    2.2036716  0.00    0.0002914   -0.0014919    0.0004029
 C   -2.5058207   -1.2819195    0.4962018  0.00   -0.0005473   -0.0002069   -0.0003704
 C   -2.0244625   -0.2537369   -0.3148159  0.00    0.0000714    0.0001190    0.0002068
 C   -0.5787096   -1.7867460   -1.5382718  0.00    0.0002011    0.0001678    0.0002823
 C   -1.0734023   -0.5020406   -1.3217348  0.00   -0.0004563   -0.0001639   -0.0005092
 H   -3.2444766   -1.0845443    1.2733296  0.00   -0.0007010   -0.0001231   -0.0006184
 H   -2.3945596    0.7602028   -0.1650590  0.00    0.0008443    0.0002694    0.0007963
 H    0.1589630   -1.9706699   -2.3192803  0.00    0.0005898    0.0001601    0.0005533
 H   -0.7200283    0.3239978   -1.9380136  0.00   -0.0009238   -0.0001468   -0.0008014
 H   -2.8753502   -3.8256503    1.7549887  0.00   -0.0003616   -0.0001354   -0.0001045
32
 Energy =    -803.0963347833
 C   -1.5482780   -4.7847587    0.3726629  0.00    0.0013121   -0.0018620   -0.0014705
 C   -0.7430417   -4.2553099   -0.6728024  0.00   -0.0029484   -0.0005802   -0.0026258
 C    0.1291135   -5.0895633   -1.4044631  0.00   -0.0005765    0.0004964    0.0001461
 C    0.2075307   -6.4415056   -1.1021591  0.00   -0.0002207    0.0001620   -0.0000452
 C   -0.5917008   -6.9779643   -0.0699426  0.00   -0.0007689    0.0007483    0.0002263
 C   -1.4784997   -6.1473342    0.6688344  0.00    0.0032645    0.0003333    0.0040830
 N   -2.1278940   -6.9174101    1.6276949  0.00    0.0006857   -0.0002764   -0.0016537
 H    0.8826021   -7.0908493   -1.6583971  0.00   -0.0006177   -0.0001816   -0.0005454
 H    0.7400021   -4.6682155   -2.2020811  0.00    0.0003878    0.0000182    0.0006574
 C   -0.7408842   -8.3124612    0.4705308  0.00   -0.0003913    0.0000520    0.0009636
 C   -0.1550624   -9.5508656    0.1746219  0.00    0.0000024    0.0008815   -0.0003251
 C   -0.5399544  -10.6754991    0.9018051  0.00   -0.0004245   -0.0003006   -0.0005453
 C   -1.5038681  -10.5812233    1.9224418  0.00    0.0000654    0.0001037    0.0006644
 C   -2.1021650   -9.3623310    2.2428597  0.00    0.0002243    0.0012300   -0.0001584
 C   -1.7113596   -8.2383716    1.5128185  0.00   -0.0003623    0.0007248    0.0005170
 H   -1.7887952  -11.4758878    2.4754689  0.00    0.0001306   -0.0003037    0.0003776
 H   -2.8462112   -9.2938616    3.0368100  0.00    0.0000181   -0.0001424   -0.0002016
 H    0.5903607   -9.6331665   -0.6164679  0.00    0.0010607    0.0001814    0.0006716
 H   -0.0905250  -11.6426357    0.6790918  0.00   -0.0004178   -0.0006171   -0.0007171
 N   -2.3168542   -3.7608092    0.9157625  0.00   -0.0009138    0.0013509   -0.0013160
 C   -2.0080212   -2.5671160    0.2738903  0.00    0.0005292   -0.0001072   -0.0001257
 C   -1.0389866   -2.8398305   -0.7360919  0.00    0.0027378    0.0004554    0.0018723
 H   -2.8974688   -6.6123299    2.2067295  0.00    0.0000533   -0.0009161   -0.0009591
 C   -2.5062655   -1.2819562    0.4957647  0.00    0.0001357   -0.0000631    0.0002608
 C   -2.0247887   -0.2537691   -0.3151651  0.00   -0.0006734   -0.0001128   -0.0006339
 C   -0.5780872   -1.7865830   -1.5377586  0.00   -0.0004541   -0.0004551    0.0000127
 C   -1.0736159   -0.5020676   -1.3219854  0.00    0.0000436   -0.0001678   -0.0001500
 H   -3.2455386   -1.0847009    1.2723246  0.00   -0.0000014    0.0000686    0.0002167
 H   -2.3946518    0.7602257   -0.1652253  0.00   -0.0000814    0.0000681   -0.0000029
 H    0.1610866   -1.9701759   -2.3174421  0.00   -0.0012501   -0.0000992   -0.0005261
 H   -0.7212570    0.3237230   -1.9391828  0.00    0.0005712    0.0001402    0.0006328
 H   -2.8759313   -3.8257170    1.7546221  0.00   -0.0013251   -0.0002181    0.0007639
32
 Energy =    -803.0963355609
 C   -1.5480737   -4.7847315    0.3728232  0.00    0.0009484    0.0004328    0.0010542
 C   -0.7437087   -4.2554852   -0.6733892  0.00    0.0003632    0.0003600    0.0004788
 C    0.1284850   -5.0897155   -1.4050098  0.00    0.0000014    0.0001918    0.0000672
 C    0.2077895   -6.4414348   -1.1019075  0.00    0.0000619    0.0001363   -0.0001272
 C   -0.5903624   -6.9776065   -0.0687107  0.00   -0.0020664   -0.0000668   -0.0012873
 C   -1.4773454   -6.1470448    0.6698765  0.00   -0.0001367   -0.0006151    0.0004123
 N   -2.1271412   -6.9172123    1.6283847  0.00   -0.0001317    0.0004320   -0.0011270
 H    0.8822901   -7.0909275   -1.6586699  0.00   -0.0000276   -0.0001065   -0.0001273
 H    0.7388711   -4.6685013   -2.2030825  0.00    0.0002485    0.0000647    0.0002035
 C   -0.7399906   -8.3122272    0.4713713  0.00    0.0010162    0.0002319    0.0015870
 C   -0.1540193   -9.5505893    0.1755907  0.00   -0.0001553    0.0001713   -0.0003555
 C   -0.5399920  -10.6754993    0.9018026  0.00    0.0002785    0.0000089    0.0002517
 C   -1.5045172  -10.5813547    1.9218843  0.00   -0.0003443   -0.0000149   -0.0000598
 C   -2.1027395   -9.3624279    2.2423343  0.00    0.0000436    0.0004064   -0.0000818
 C   -1.7109605   -8.2382560    1.5131796  0.00   -0.0006654    0.0000461   -0.0003193
 H   -1.7899932  -11.4761476    2.4744325  0.00   -0.0002061   -0.0001366   -0.0001693
 H   -2.8480328   -9.2942516    3.0351308  0.00    0.0008503    0.0000947    0.0006076
 H    0.5927722   -9.6325499   -0.6142520  0.00   -0.0000953   -0.0000769   -0.0002731
 H   -0.0910567  -11.6427740    0.6786391  0.00    0.0002077   -0.0000939    0.0000429
 N   -2.3165728   -3.7607146    0.9160778  0.00    0.0011294    0.0005500   -0.0000051
 C   -2.0074979   -2.5670099    0.2743676  0.00   -0.0009924   -0.0006978   -0.0004314
 C   -1.0390115   -2.8398451   -0.7361024  0.00   -0.0000144   -0.0000762   -0.0000999
 H   -2.8985836   -6.6127411    2.2052593  0.00    0.0002629   -0.0004524   -0.0000098
 C   -2.5057820   -1.2818571    0.4962005  0.00   -0.0000631   -0.0000866    0.0000230
 C   -2.0246774   -0.2537518   -0.3150551  0.00   -0.0001878   -0.0000349   -0.0000215
 C   -0.5788131   -1.7867666   -1.5383805  0.00    0.0002304    0.0000457    0.0002924
 C   -1.0739626   -0.5021603   -1.3222774  0.00    0.0001009   -0.0000637   -0.0000471
 H   -3.2448713   -1.0845625    1.2729260  0.00    0.0000526    0.0000433    0.0000905
 H   -2.3943677    0.7602841   -0.1649631  0.00   -0.0001017    0.0000439   -0.0000478
 H    0.1592994   -1.9706080   -2.3190040  0.00   -0.0002923    0.0000038   -0.0001067
 H   -0.7214223    0.3236703   -1.9393177  0.00   -0.0000928    0.0000062   -0.0000441
 H   -2.8750221   -3.8255211    1.7554109  0.00   -0.0004198   -0.0001332   -0.0003083
32
 Energy =    -803.0963355185
 C   -1.5477839   -4.7846579    0.3730599  0.00   -0.0008571   -0.0008420   -0.0009137
 C   -0.7430277   -4.2553164   -0.6728053  0.00    0.0003936    0.0004641   -0.0004347
 C    0.1289986   -5.0895888   -1.4045729  0.00   -0.0000247   -0.0004624   -0.0000349
 C    0.2073598   -6.4415497   -1.1023105  0.00   -0.0000800    0.0001188    0.0000492
 C   -0.5909784   -6.9777598   -0.0692739  0.00    0.0006236   -0.0001702   -0.0004217
 C   -1.4774285   -6.1470630    0.6697863  0.00    0.0012782    0.0004395   -0.0002062
 N   -2.1268795   -6.9171625    1.6285442  0.00   -0.0000863    0.0006234    0.0005171
 H    0.8811415   -7.0912414   -1.6597144  0.00    0.0001356    0.0004755    0.0007957
 H    0.7400966   -4.6681956   -2.2020057  0.00   -0.0005964   -0.0001816   -0.0000606
 C   -0.7402399   -8.3122881    0.4711414  0.00    0.0008813   -0.0001764    0.0000947
 C   -0.1546961   -9.5507599    0.1749666  0.00    0.0003412    0.0003179    0.0004117
 C   -0.5405071  -10.6756300    0.9013333  0.00    0.0003693    0.0003438   -0.0000600
 C   -1.5043072  -10.5812926    1.9220888  0.00    0.0002102   -0.0003692   -0.0004826
 C   -2.1017496   -9.3621683    2.2432384  0.00   -0.0004267   -0.0000803   -0.0002950
 C   -1.7104796   -8.2381336    1.5136048  0.00   -0.0006232   -0.0012198   -0.0015077
 H   -1.7899953  -11.4761329    2.4744543  0.00    0.0002800    0.0000592    0.0003354
 H   -2.8458953   -9.2937069    3.0370846  0.00   -0.0002800   -0.0000146    0.0003384
 H    0.5917491   -9.6328134   -0.6151977  0.00   -0.0006914   -0.0000113    0.0001582
 H   -0.0919676  -11.6430095    0.6778097  0.00   -0.0000345    0.0002383    0.0001199
 N   -2.3168673   -3.7607899    0.9157408  0.00    0.0012713    0.0008864    0.0008690
 C   -2.0077107   -2.5670638    0.2741466  0.00   -0.0003664   -0.0002351   -0.0001679
 C   -1.0384464   -2.8397131   -0.7356253  0.00   -0.0001792   -0.0001417   -0.0009135
 H   -2.8977014   -6.6125829    2.2061690  0.00   -0.0006976    0.0001499    0.0009539
 C   -2.5065036   -1.2820366    0.4955527  0.00   -0.0000149    0.0002951    0.0001590
 C   -2.0251178   -0.2538559   -0.3154392  0.00    0.0004394    0.0002063   -0.0000512
 C   -0.5780719   -1.7865822   -1.5377325  0.00   -0.0000357    0.0001196   -0.0000228
 C   -1.0735572   -0.5020584   -1.3219157  0.00    0.0000485   -0.0002414   -0.0002617
 H   -3.2461465   -1.0848825    1.2717859  0.00   -0.0002544    0.0000829    0.0003512
 H   -2.3952628    0.7600724   -0.1657413  0.00    0.0000642    0.0001274    0.0001781
 H    0.1602083   -1.9703752   -2.3182069  0.00   -0.0000725    0.0001276    0.0004207
 H   -0.7205357    0.3238914   -1.9385215  0.00   -0.0005747   -0.0002048   -0.0003024
 H   -2.8767072   -3.8258739    1.7541251  0.00   -0.0006419   -0.0001135    0.0004415
32
 Energy =    -803.0963356623
 C   -1.5477650   -4.7846378    0.3731204  0.00   -0.0009683    0.0001423   -0.0001063
 C   -0.7431992   -4.2553507   -0.6729263  0.00    0.0002445    0.0003680    0.0004219
 C    0.1289295   -5.0896030   -1.4045890  0.00    0.0000613    0.0000347    0.0000016
 C    0.2076185   -6.4414700   -1.1020241  0.00   -0.0000173    0.0001441   -0.0002974
 C   -0.5908945   -6.9777275   -0.0691538  0.00    0.0003051    0.0003003    0.0003849
 C   -1.4774628   -6.1470605    0.6698079  0.00   -0.0001964   -0.0005315    0.0000798
 N   -2.1273899   -6.9173381    1.6280755  0.00   -0.0001965    0.0006022    0.0005555
 H    0.8819815   -7.0910110   -1.6588877  0.00    0.0000276   -0.0000802   -0.0000948
 H    0.7398202   -4.6682691   -2.2022047  0.00   -0.0000101    0.0000153   -0.0000323
 C   -0.7401074   -8.3122502    0.4712785  0.00   -0.0004467   -0.0002666   -0.0002212
 C   -0.1543632   -9.5506570    0.1752553  0.00    0.0001346    0.0000050   -0.0000791
 C   -0.5402775  -10.6755778    0.9014827  0.00    0.0001844    0.0000141    0.0002134
 C   -1.5044428  -10.5813714    1.9219083  0.00   -0.0001189    0.0000089   -0.0000406
 C   -2.1023350   -9.3623694    2.2426934  0.00    0.0000999    0.0002883    0.0000951
 C   -1.7109335   -8.2382757    1.5132118  0.00   -0.0001290    0.0000311   -0.0003153
 H   -1.7898937  -11.4761745    2.4744606  0.00    0.0000158   -0.0000191   -0.0000088
 H   -2.8468486   -9.2940324    3.0362117  0.00    0.0002767    0.0000005    0.0001307
 H    0.5922889   -9.6326323   -0.6147136  0.00   -0.0001701   -0.0000832   -0.0003372
 H   -0.0915034  -11.6428893    0.6781408  0.00    0.0000868   -0.0000284   -0.0000096
 N   -2.3165031   -3.7606340    0.9160993  0.00    0.0012844    0.0001028    0.0005144
 C   -2.0075294   -2.5669857    0.2743127  0.00   -0.0004292   -0.0003823    0.0002373
 C   -1.0386401   -2.8397604   -0.7357940  0.00   -0.0002808   -0.0000314   -0.0003818
 H   -2.8978183   -6.6126638    2.2061886  0.00    0.0003170   -0.0001316   -0.0000340
 C   -2.5059403   -1.2818558    0.4960239  0.00   -0.0001738    0.0001058   -0.0001808
 C   -2.0247960   -0.2537619   -0.3152255  0.00    0.0000190   -0.0000280    0.0000855
 C   -0.5785741   -1.7867227   -1.5381959  0.00    0.0000956    0.0001329    0.0001168
 C   -1.0738776   -0.5021541   -1.3222626  0.00   -0.0000527   -0.0000553   -0.0001373
 H   -3.2450313   -1.0845421    1.2727491  0.00   -0.0001830   -0.0000349   -0.0001095
 H   -2.3945931    0.7602546   -0.1652579  0.00   -0.0000709   -0.0000040   -0.0000198
 H    0.1592556   -1.9706434   -2.3190584  0.00    0.0002265    0.0001103    0.0002984
 H   -0.7213342    0.3236601   -1.9393193  0.00   -0.0002020   -0.0000523   -0.0000958
 H   -2.8768502   -3.8258140    1.7541622  0.00    0.0000642   -0.0000684   -0.0005702
