# Supplementary material for: The Acidity of Weak NH Acids: Expanding the pKa Scale in Acetonitrile
Source: ACS Org Inorg Au. 2025 Mar 13;5(2):144–55. doi: 10.1021/acsorginorgau.4c00095 (PMC11969276; doi:10.1021/acsorginorgau.4c00095)
Supplement: Supplementary file 1 — gg4c00095_si_001.zip [file gg4c00095_si_001.zip › def2-TZVPP_optimised_geometries/N-Me-4-NO2-aniline_anion.xyz]

18
Energy = -531.1581917870
C     0.4530294   -6.8400881   -1.7889498 
C     0.8467215   -6.7587752   -3.0991192 
C     1.1193584   -5.4964812   -3.6919025 
C     0.9795268   -4.3296257   -2.9082021 
C     0.5843836   -4.4043874   -1.5909338 
C     0.2924401   -5.6726310   -0.9442224 
N    -0.0958063   -5.8469179    0.3101779 
H     0.2412821   -7.8063168   -1.3276512 
H     1.1935915   -3.3714434   -3.3803996 
H     0.4876435   -3.4816192   -1.0194663 
H     0.9596125   -7.6488187   -3.7159186 
N     1.5214283   -5.4083802   -5.0440040 
C    -0.2434793   -4.6543112    1.1120106 
O     1.6376845   -6.4691706   -5.7201382 
O     1.7547817   -4.2730757   -5.5473957 
H    -0.9954920   -3.9383167    0.7112582 
H     0.6993091   -4.0737358    1.2229130 
H    -0.5722252   -4.9330157    2.1255735 
