# Supplementary material for: The Acidity of Weak NH Acids: Expanding the pKa Scale in Acetonitrile
Source: ACS Org Inorg Au. 2025 Mar 13;5(2):144–55. doi: 10.1021/acsorginorgau.4c00095 (PMC11969276; doi:10.1021/acsorginorgau.4c00095)
Supplement: Supplementary file 1 — gg4c00095_si_001.zip [file gg4c00095_si_001.zip › def2-TZVPP_optimised_geometries/N-Me-4-NO2-aniline_neutral.xyz]

19
Energy = -531.7130869651
C     0.4586467   -6.8305366   -1.7968730 
C     0.8635987   -6.7551050   -3.1159234 
C     1.1142840   -5.5024730   -3.6908912 
C     0.9616113   -4.3314121   -2.9458103 
C     0.5581440   -4.4026304   -1.6202941 
C     0.2960788   -5.6567695   -1.0180857 
N    -0.1160120   -5.7546282    0.2820714 
H     0.2594861   -7.8032702   -1.3445108 
H     1.1657174   -3.3746612   -3.4209489 
H     0.4449090   -3.4855416   -1.0460603 
H     0.9927499   -7.6492149   -3.7212659 
N     1.5414860   -5.4221691   -5.0833126 
H    -0.2084422   -6.6845717    0.6687128 
C    -0.2283182   -4.6296793    1.1859071 
O     1.6786276   -6.4837845   -5.7095277 
O     1.7441142   -4.2977178   -5.5651189 
H    -0.9698184   -3.8993554    0.8266556 
H     0.7338705   -4.1074174    1.3179621 
H    -0.5596033   -4.9937127    2.1636738 
