# Supplementary material for: The Acidity of Weak NH Acids: Expanding the pKa Scale in Acetonitrile
Source: ACS Org Inorg Au. 2025 Mar 13;5(2):144–55. doi: 10.1021/acsorginorgau.4c00095 (PMC11969276; doi:10.1021/acsorginorgau.4c00095)
Supplement: Supplementary file 1 — gg4c00095_si_001.zip [file gg4c00095_si_001.zip › def2-TZVPP_optimised_geometries/norharman_anion.xyz]

20
Energy = -533.2212885951
C     0.4135778   -6.4009362   -1.5596901 
C     0.9443517   -6.4033108   -2.8731136 
C     1.1048265   -5.2049927   -3.5681576 
C     0.7355788   -3.9988725   -2.9552087 
C     0.1891661   -3.9904452   -1.6060453 
C     0.0384607   -5.2212831   -0.9257711 
H     0.2967987   -7.3523090   -1.0345472 
H     1.2266958   -7.3492480   -3.3391792 
H    -0.3702793   -5.2303597    0.0867137 
H     1.5145689   -5.2095395   -4.5820403 
N    -0.1203290   -2.7370915   -1.1560322 
C     0.2160454   -1.9117037   -2.1960305 
C     0.7514822   -2.6192238   -3.3417854 
C     1.1311804   -1.8776128   -4.4678965 
C     0.9727860   -0.4929825   -4.4274141 
N     0.4726778    0.1909466   -3.3643516 
C     0.1074237   -0.5076696   -2.2832713 
H     1.5424153   -2.3552141   -5.3619735 
H     1.2591334    0.1175952   -5.2897030 
H    -0.2930507    0.0610925   -1.4363729 
