# Supplementary material for: The Acidity of Weak NH Acids: Expanding the pKa Scale in Acetonitrile
Source: ACS Org Inorg Au. 2025 Mar 13;5(2):144–55. doi: 10.1021/acsorginorgau.4c00095 (PMC11969276; doi:10.1021/acsorginorgau.4c00095)
Supplement: Supplementary file 1 — gg4c00095_si_001.zip [file gg4c00095_si_001.zip › def2-TZVPP_optimised_geometries/norharman_neutral.xyz]

21
Energy = -533.7748589151
C     0.4118221   -6.4163680   -1.5571590 
C     0.9392208   -6.3887521   -2.8625664 
C     1.0937298   -5.1839661   -3.5434978 
C     0.7154592   -3.9924752   -2.9106680 
C     0.1825969   -4.0405323   -1.5878038 
C     0.0266237   -5.2482793   -0.9014812 
H     0.3011567   -7.3726797   -1.0464061 
H     1.2281318   -7.3231760   -3.3420279 
H    -0.3810410   -5.2796251    0.1087251 
H     1.5020005   -5.1667637   -4.5538457 
N    -0.1133759   -2.7469005   -1.1847502 
C     0.2086885   -1.8598892   -2.2013541 
C     0.7309049   -2.5997165   -3.2995141 
C     1.1199914   -1.8844944   -4.4369229 
C     0.9683474   -0.4985322   -4.4151779 
N     0.4716530    0.1994958   -3.3707480 
C     0.0956543   -0.4690721   -2.2758901 
H     1.5290039   -2.3834794   -5.3152789 
H     1.2599344    0.0967226   -5.2827946 
H    -0.3027063    0.1199608   -1.4447801 
H    -0.5053861   -2.4912076   -0.2886685 
