# Supplementary material for: The Acidity of Weak NH Acids: Expanding the pKa Scale in Acetonitrile
Source: ACS Org Inorg Au. 2025 Mar 13;5(2):144–55. doi: 10.1021/acsorginorgau.4c00095 (PMC11969276; doi:10.1021/acsorginorgau.4c00095)
Supplement: Supplementary file 1 — gg4c00095_si_001.zip [file gg4c00095_si_001.zip › def2-TZVPP_optimised_geometries/pyrazole_anion.xyz]

8
Energy = -225.7394866248
C     8.1595271   -4.6903102   -1.5493065 
C     9.1874302   -4.9169376   -2.4841344 
N     8.9730368   -4.2124517   -3.6234596 
C     7.3178746   -3.7913818   -2.2318802 
N     7.8055801   -3.5097444   -3.4660688 
H     6.3855315   -3.3369972   -1.8890257 
H     8.0441317   -5.1058589   -0.5491826 
H    10.0694083   -5.5540384   -2.3862223 
