# Supplementary material for: The Acidity of Weak NH Acids: Expanding the pKa Scale in Acetonitrile
Source: ACS Org Inorg Au. 2025 Mar 13;5(2):144–55. doi: 10.1021/acsorginorgau.4c00095 (PMC11969276; doi:10.1021/acsorginorgau.4c00095)
Supplement: Supplementary file 1 — gg4c00095_si_001.zip [file gg4c00095_si_001.zip › def2-TZVPP_optimised_geometries/pyrazole_neutral.xyz]

9
Energy = -226.3205630774
C     8.1714671   -4.6890964   -1.5677375 
C     9.2024566   -4.9390284   -2.4593087 
N     8.9235501   -4.2053149   -3.5711530 
C     7.3211167   -3.7859584   -2.2472706 
N     7.7801384   -3.4905737   -3.4706510 
H     6.3951307   -3.3367057   -1.9027986 
H     8.0546725   -5.1012196   -0.5727751 
H    10.0859407   -5.5633538   -2.3902739 
H     9.4635376   -4.1451692   -4.4248919 
