# Supplementary material for: The Acidity of Weak NH Acids: Expanding the pKa Scale in Acetonitrile
Source: ACS Org Inorg Au. 2025 Mar 13;5(2):144–55. doi: 10.1021/acsorginorgau.4c00095 (PMC11969276; doi:10.1021/acsorginorgau.4c00095)
Supplement: Supplementary file 1 — gg4c00095_si_001.zip [file gg4c00095_si_001.zip › def2-TZVPP_optimised_geometries/pyrrole_anion.xyz]

9
Energy = -209.6890235596
N     1.1595055  -10.4960452   -1.0606247 
C     1.5441090  -11.5388711   -1.8596592 
C     2.0011271  -11.1035708   -3.1176665 
C     1.8894271   -9.6854666   -3.0902293 
C     1.3736009   -9.3758191   -1.8177306 
H     1.4774406  -12.5682485   -1.4971440 
H     2.3645665  -11.7207334   -3.9410227 
H     2.1496775   -8.9877763   -3.8879901 
H     1.1473859   -8.3843595   -1.4161631 
