# Supplementary material for: The Acidity of Weak NH Acids: Expanding the pKa Scale in Acetonitrile
Source: ACS Org Inorg Au. 2025 Mar 13;5(2):144–55. doi: 10.1021/acsorginorgau.4c00095 (PMC11969276; doi:10.1021/acsorginorgau.4c00095)
Supplement: Supplementary file 1 — gg4c00095_si_001.zip [file gg4c00095_si_001.zip › def2-TZVPP_optimised_geometries/pyrrole_neutral.xyz]

10
Energy = -210.2768424592
N     1.1826067  -10.4931106   -1.1194281 
C     1.5538922  -11.5810651   -1.8775036 
C     1.9944175  -11.1057031   -3.0995058 
C     1.8824441   -9.6851687   -3.0719929 
C     1.3767220   -9.3319533   -1.8338192 
H     1.4746185  -12.5891812   -1.4887244 
H     2.3568368  -11.7135139   -3.9211036 
H     2.1425520   -8.9969368   -3.8685505 
H     1.1417220   -8.3643594   -1.4068552 
H     0.8207781  -10.5398282   -0.1768170 
