# Supplementary material for: The Acidity of Weak NH Acids: Expanding the pKa Scale in Acetonitrile
Source: ACS Org Inorg Au. 2025 Mar 13;5(2):144–55. doi: 10.1021/acsorginorgau.4c00095 (PMC11969276; doi:10.1021/acsorginorgau.4c00095)
Supplement: Supplementary file 1 — gg4c00095_si_001.zip [file gg4c00095_si_001.zip › def2-TZVPP_optimised_geometries/tBu4BoxCH2_anion.xyz]

76
Energy = -1466.810182157
C     3.2517957   -1.7684232   -0.0022905 
C     4.6600035   -1.8783652   -0.0057072 
C     5.4309034   -0.7027678   -0.0215490 
C     2.7191387   -0.4960069   -0.0147314 
C     3.4849897    0.6905812   -0.0305620 
C     4.8922538    0.5980403   -0.0343631 
H     6.5130841   -0.8008737   -0.0241526 
C     5.7560122    1.8600609   -0.0512115 
N     2.6328770    1.7786085   -0.0397750 
C     5.2930496   -3.2760556    0.0085253 
H     2.6014009   -2.6423603    0.0094828 
O     1.3923438   -0.1454571   -0.0138499 
C     1.3951802    1.2678947   -0.0297711 
C     7.2585367    1.5439121   -0.0530784 
H     7.5569553    0.9804064    0.8430628 
H     7.8300521    2.4832492   -0.0655586 
H     7.5506120    0.9605485   -0.9385805 
C     5.4240151    2.6811269   -1.3168624 
H     4.3576687    2.9368881   -1.3345207 
H     5.6594127    2.1034372   -2.2225978 
H     6.0145627    3.6105117   -1.3353392 
C     5.4328011    2.7081764    1.1988235 
H     6.0233541    3.6377371    1.1934899 
H     5.6745727    2.1499201    2.1150062 
H     4.3665749    2.9642359    1.2183520 
C     4.8355570   -4.0642403   -1.2379459 
H     3.7424094   -4.1577982   -1.2717747 
H     5.2655613   -5.0780865   -1.2382678 
H     5.1543615   -3.5504853   -2.1554918 
C     6.8285423   -3.2283266    0.0022069 
H     7.2200064   -2.7026540    0.8841261 
H     7.2134032   -2.7243108   -0.8950927 
H     7.2309113   -4.2521523    0.0131405 
C     4.8448385   -4.0343023    1.2767530 
H     3.7519674   -4.1266079    1.3209654 
H     5.1705810   -3.4990786    2.1795109 
H     5.2746768   -5.0480335    1.2979013 
C    -3.4651189   -1.1985143    0.0171031 
C    -4.8672951   -1.0671158    0.0216672 
C    -5.4278426    0.2266015    0.0096612 
C    -2.7257519   -0.0291845    0.0009094 
C    -3.2768419    1.2674536   -0.0112564 
C    -4.6825015    1.4156274   -0.0070346 
H    -6.5142223    0.3068792    0.0135158 
C    -5.3188641    2.8053323   -0.0207134 
N    -2.2530988    2.1962357   -0.0264209 
C    -5.8003053   -2.2858898    0.0397634 
H    -2.9661204   -2.1648930    0.0259024 
O    -1.3580284    0.0900907   -0.0067027 
C    -1.1202808    1.4820992   -0.0230951 
C    -4.8584368    3.5564921   -1.2892528 
H    -3.7640955    3.6250073   -1.3135140 
H    -5.2800267    4.5737809   -1.3047108 
H    -5.1959770    3.0287536   -2.1930971 
C    -6.8529765    2.7497217   -0.0138078 
H    -7.2380076    2.2463412    0.8848421 
H    -7.2451520    2.2245525   -0.8967931 
H    -7.2566216    3.7729461   -0.0246492 
C    -4.8482867    3.5862141    1.2259630 
H    -5.1786004    3.0799734    2.1446059 
H    -5.2697906    4.6036079    1.2207190 
H    -3.7537808    3.6551628    1.2398822 
C    -6.6867737   -2.2435690    1.3028226 
H    -7.2923606   -1.3283324    1.3339235 
H    -6.0656493   -2.2632568    2.2088645 
H    -7.3700694   -3.1076116    1.3307991 
C    -6.7033103   -2.2686549   -1.2120720 
H    -7.3100149   -1.3545564   -1.2533714 
H    -7.3862980   -3.1333566   -1.2137232 
H    -6.0942459   -2.3060422   -2.1257024 
C    -5.0244321   -3.6117078    0.0477614 
H    -4.3917447   -3.7145255   -0.8446395 
H    -5.7299823   -4.4555202    0.0603604 
H    -4.3808142   -3.6974980    0.9340891 
C     0.1888437    1.9726399   -0.0335122 
H     0.2810061    3.0547698   -0.0459593 
