# Supplementary material for: The Acidity of Weak NH Acids: Expanding the pKa Scale in Acetonitrile
Source: ACS Org Inorg Au. 2025 Mar 13;5(2):144–55. doi: 10.1021/acsorginorgau.4c00095 (PMC11969276; doi:10.1021/acsorginorgau.4c00095)
Supplement: Supplementary file 1 — gg4c00095_si_001.zip [file gg4c00095_si_001.zip › def2-TZVPP_optimised_geometries/tBu4BoxCH2_neutral.xyz]

77
Energy = -1467.344053141
C     3.3038012    0.2138924    1.5958082 
C     4.4633600   -0.5503421    1.4234619 
C     4.8982173   -0.8665535    0.1131035 
C     2.6576693    0.6105541    0.4343310 
C     3.0856773    0.3021313   -0.8638120 
C     4.2506877   -0.4683994   -1.0595237 
H     5.8024321   -1.4631290    0.0160913 
C     4.7451522   -0.8306374   -2.4586785 
N     2.1806960    0.8731951   -1.7734384 
C     5.2807555   -1.0633464    2.6163555 
H     2.9196815    0.4879539    2.5744235 
O     1.5036931    1.3653763    0.3309098 
C     1.2962446    1.4699674   -1.0333461 
C     6.0273157   -1.6739459   -2.4183161 
H     6.3399481   -1.9076672   -3.4449649 
H     5.8745288   -2.6268388   -1.8920570 
H     6.8542962   -1.1379991   -1.9318348 
C     3.6470335   -1.6370916   -3.1863277 
H     3.4214303   -2.5649039   -2.6421948 
H     3.9874454   -1.9065534   -4.1964952 
H     2.7238127   -1.0529751   -3.2741622 
C     5.0333780    0.4681261   -3.2426154 
H     4.1289917    1.0808357   -3.3313617 
H     5.3898971    0.2253557   -4.2543377 
H     5.8096815    1.0615754   -2.7397413 
C     4.6823543   -0.6242940    3.9607981 
H     3.6631374   -1.0114018    4.0987852 
H     4.6531911    0.4699911    4.0546534 
H     5.2989692   -1.0124359    4.7827393 
C     5.3158844   -2.6064185    2.5815682 
H     5.9034975   -2.9928327    3.4267461 
H     5.7697981   -2.9806305    1.6551308 
H     4.3004098   -3.0201976    2.6493250 
C     6.7205698   -0.5144032    2.5245426 
H     7.3206009   -0.8776956    3.3713457 
H     6.7209391    0.5838781    2.5477589 
H     7.2175459   -0.8311525    1.5986361 
C    -3.3881692   -1.0905211   -0.7102518 
C    -4.6284103   -1.0665925   -0.0621914 
C    -5.0697450    0.1328042    0.5485577 
C    -2.6738875    0.0984153   -0.7014469 
C    -3.1062148    1.2872336   -0.0987468 
C    -4.3523357    1.3322086    0.5607693 
H    -6.0381911    0.1158393    1.0430596 
C    -4.8571415    2.6083011    1.2317198 
N    -2.1181281    2.2661528   -0.2970708 
C    -5.5311473   -2.3053326    0.0050016 
H    -2.9946761   -1.9787785   -1.1966221 
O    -1.4368561    0.3383162   -1.2704304 
C    -1.1872525    1.6668334   -0.9756998 
C    -3.8556820    3.0277211    2.3305864 
H    -4.2024595    3.9486257    2.8214483 
H    -2.8621406    3.2125469    1.9064444 
H    -3.7672588    2.2441342    3.0961459 
C    -4.9578072    3.7292465    0.1737509 
H    -5.3209488    4.6550425    0.6426248 
H    -5.6611619    3.4495118   -0.6226361 
H    -3.9802704    3.9296777   -0.2798768 
C    -6.2382198    2.4159841    1.8742467 
H    -6.9993772    2.1377457    1.1322048 
H    -6.5560362    3.3586365    2.3398932 
H    -6.2209723    1.6467318    2.6593180 
C    -5.7740754   -2.6809815    1.4825029 
H    -4.8254093   -2.9125513    1.9856689 
H    -6.4241973   -3.5651647    1.5481524 
H    -6.2574043   -1.8646547    2.0341503 
C    -6.8814015   -1.9883601   -0.6730993 
H    -7.5424742   -2.8659109   -0.6320425 
H    -6.7339116   -1.7167020   -1.7272471 
H    -7.3960985   -1.1543359   -0.1793506 
C    -4.9084821   -3.5168336   -0.7046657 
H    -4.7378038   -3.3193516   -1.7721089 
H    -5.5886909   -4.3759516   -0.6302710 
H    -3.9522156   -3.8094889   -0.2494067 
C     0.0971370    2.2381836   -1.4766160 
H     0.1469599    3.2759571   -1.1207285 
H     0.1111335    2.2463781   -2.5750413 
