# Supplementary material for: The Acidity of Weak NH Acids: Expanding the pKa Scale in Acetonitrile
Source: ACS Org Inorg Au. 2025 Mar 13;5(2):144–55. doi: 10.1021/acsorginorgau.4c00095 (PMC11969276; doi:10.1021/acsorginorgau.4c00095)
Supplement: Supplementary file 2 — gg4c00095_si_002.xlsx [file gg4c00095_si_002.xlsx]

## Sheet: Description
	This dataset is part of the publication "The Acidity of Weak NH Acids. Expanding the pKa Scale in Acetonitrile" in ACS Organic & Inorganic Au, by M. Lõkov, C. Kesküla, S. Tshepelevitsh, M.-L. Pikma, J. Saame, D. Trubitsõn, T. Kanger, and I. Leito
	The dataset contains the computational energy values utilised in gas-phase acidity (GA) computations, and the resulting GA values.
	Please see the main text for the details of calculations, used software, etc.
	The optimised geometries (BP86/def2-TZVPP) of the most stable conformers that were used for single-point calculations are available as a set of .xyz files.
	The prefixes A_ and N_ in column name denote anion and neutral, respectively.
	Column name	Description
	CAS	CAS Registry number
	Name	Compound name; same as in the main text
	A/N_E(VDZ)	E(CCSD(T)) energy value from DLPNO-CCSD(T) calculation with cc-pVDZ basis set [Hartree]
	A/N_E(VTZ)	E(CCSD(T)) energy value from DLPNO-CCSD(T) calculation with cc-pVTZ basis set [Hartree]
	A/N_E(VQZ)	E(CCSD(T)) energy value from DLPNO-CCSD(T) calculation with cc-pVQZ basis set [Hartree]
	A/N_CBS	Extrapolated complete basis set energy [Hartree]; see the main text for details
	A/N_CP	Chemical potential (H - TS) from BP86/def2-TZVPP calculation [kJ/mol]
	A/N_H	Enthalpy from BP86/def2-TZVPP calculation [kJ/mol]
	A/N_S	Entropy from BP86/def2-TZVPP calculation [kJ/mol/K]
	GA-CBS	GA value [kJ/mol] obtained from CBS and def2-TZVPP results (see the main text for details)
	GA-G4MP2	GA value [kJ/mol] from G4MP2 calculation

## Sheet: plain_data_for_SI
CAS	Name	N_E(VDZ)	N_E(VTZ)	N_E(VQZ)	N_CBS	N_S	N_H	N_CP	A_E(VDZ)	A_E(VTZ)	A_E(VQZ)	A_CBS	A_S	A_H	A_CP	GA-CBS	GA-G4MP2
3481-20-7	2,3,5,6-Cl4-Aniline	-2123.03	-2123.61	-2123.79	-2123.88	0.43532	230.72	100.92	-2122.45	-2123.04	-2123.22	-2123.31	0.43569	195	65.1	1426.21
473-27-8	4-CF3SO2-Aniline	-1170.79	-1171.68	-1171.95	-1172.09	0.48645	370.21	225.18	-1170.22	-1171.12	-1171.39	-1171.53	0.47747	333.8	191.44	1399.55
527-20-8	2,3,4,5,6-Cl5-Aniline	-2582.08	-2582.73	-2582.94	-2583.04	0.46313	209.68	71.6	-2581.5	-2582.17	-2582.37	-2582.48	0.46693	174.58	35.36	1415.1
120-72-9	Indole	-362.798	-363.145	-363.25	-363.306	0.33499	347.79	247.92	-362.217	-362.569	-362.676	-362.733	0.33117	309.45	210.71	1441.08	1429.31
88-74-4	2-NO2-Aniline	-490.829	-491.308	-491.456	-491.532	0.38144	326.27	212.54	-490.248	-490.734	-490.886	-490.963	0.37043	291.07	180.63	1436.25
100-15-2	N-Me-4-NO2-Aniline	-530.019	-530.539	-530.698	-530.781	0.41858	402.32	277.53	-529.443	-529.97	-530.133	-530.217	0.40302	364.18	244.02	1420.93
100-01-6	4-NO2-Aniline	-490.83	-491.31	-491.457	-491.533	0.38003	327.21	213.9	-490.252	-490.74	-490.892	-490.969	0.37116	291.28	180.62	1421.05	1409.41
119-75-5	(2-NO2-C6H4)(Ph)NH	-721.222	-721.914	-722.125	-722.236	0.48007	543.79	400.66	-720.645	-721.343	-721.557	-721.669	0.49305	504.89	357.89	1420.57	1411.45
6933-49-9	2-MeO-Carbazole	-630.251	-630.857	-631.039	-631.137	0.44761	562.18	428.72	-629.679	-630.29	-630.475	-630.573	0.44319	523.84	391.7	1416.78
86-74-8	Carbazole	-516.016	-516.504	-516.651	-516.73	0.39255	473.76	356.73	-515.444	-515.936	-516.086	-516.165	0.38775	435.2	319.59	1419.64	1408.89
99-56-9	2-NH2-4-NO2-Aniline	-546.048	-546.586	-546.751	-546.837	0.40211	374.45	254.56	-545.469	-546.017	-546.188	-546.275	0.39418	337.57	220.05	1416.47
825-41-2	3-Cl-4-NO2-Aniline	-949.879	-950.432	-950.603	-950.691	0.41328	305.64	182.42	-949.308	-949.869	-950.045	-950.134	0.40759	270.26	148.74	1403.43
89-63-4	4-Cl-2-NO2-Aniline	-949.887	-950.44	-950.611	-950.699	0.41244	305.15	182.18	-949.316	-949.876	-950.051	-950.14	0.40132	270.93	151.28	1412.45
1635-61-6	5-Cl-2-NO2-Aniline	-949.889	-950.443	-950.614	-950.702	0.41006	305.3	183.04	-949.318	-949.878	-950.054	-950.142	0.40091	270.59	151.06	1410.98
102-07-8	1,3-Ph2-Urea	-685.484	-686.145	-686.345	-686.452	0.51355	608.23	455.12	-684.921	-685.588	-685.79	-685.897	0.49637	570.16	422.16	1395.87
23008-56-2	(2-NO2-C6H4)(4-Cl-C6H4)NH	-1180.28	-1181.05	-1181.28	-1181.41	0.50897	522.8	371.05	-1179.71	-1180.48	-1180.72	-1180.84	0.52596	484.91	328.1	1401.89
769-11-9	2-Cl-6-NO2-Aniline	-949.889	-950.443	-950.614	-950.702	0.40654	305.44	184.23	-949.314	-949.874	-950.049	-950.138	0.40015	270.58	151.27	1422.63
271-63-6	7-Azaindole	-378.818	-379.179	-379.288	-379.346	0.33117	317.9	219.16	-378.237	-378.603	-378.716	-378.775	0.32807	279.88	182.06	1437.19
272-49-1	4-Azaindole	-378.811	-379.172	-379.281	-379.339	0.3326	317.35	218.19	-378.237	-378.603	-378.716	-378.774	0.32775	280.34	182.62	1421.83
121-87-9	2-Cl-4-NO2-Aniline	-949.89	-950.444	-950.615	-950.703	0.40867	306.06	184.22	-949.322	-949.884	-950.059	-950.148	0.40047	271.18	151.78	1398.08
205-25-4	Benzo[c]carbazole	-669.228	-669.857	-670.045	-670.147	0.44979	599.67	465.56	-668.663	-669.296	-669.488	-669.589	0.44476	561.35	428.75	1400.75
239-01-0	Benzo[a]carbazole	-669.228	-669.857	-670.046	-670.148	0.44988	599.42	465.29	-668.666	-669.297	-669.489	-669.59	0.44429	561.18	428.72	1399.96
608-08-2	3-MeCOO-Indole	-590.114	-590.685	-590.858	-590.95	0.45144	465.45	330.85	-589.537	-590.114	-590.29	-590.383	0.44493	428.15	295.49	1426.95
4769-97-5	7-NO2-Indole	-566.838	-567.38	-567.547	-567.634	0.38908	360.74	244.73	-566.264	-566.812	-566.983	-567.069	0.39707	322.7	204.31	1414.9
1682-20-8	4-NH2-C5F4N	-698.94	-699.629	-699.844	-699.953	0.39168	212.08	95.3	-698.367	-699.064	-699.284	-699.394	0.38758	176.32	60.77	1406.85
271-34-1	5-Azaindole	-378.812	-379.173	-379.282	-379.34	0.33276	317.74	218.52	-378.241	-378.606	-378.719	-378.778	0.32824	280.91	183.05	1414.37
60511-85-5	Indolo[2,3-a]carbazole	-800.449	-801.202	-801.429	-801.551	0.50102	678.76	529.38	-799.892	-800.648	-800.878	-800.999	0.48923	640.8	494.94	1387.11
25781-92-4	(5-Cl-2-NO2-C6H3)(Ph)NH	-1180.28	-1181.05	-1181.28	-1181.41	0.50883	522.68	370.97	-1179.71	-1180.49	-1180.72	-1180.85	0.5301	484.54	326.49	1397.16
271-44-3	Indazole	-378.802	-379.161	-379.27	-379.328	0.33217	318.2	219.17	-378.222	-378.587	-378.7	-378.758	0.32884	279.97	181.93	1432.69	1420.4
271-29-4	6-Azaindole	-378.811	-379.171	-379.28	-379.338	0.33284	317.72	218.48	-378.24	-378.606	-378.718	-378.777	0.32838	280.72	182.81	1412.96
65078-77-5	2,3-Cl2-6-NO2-Aniline	-1408.95	-1409.57	-1409.77	-1409.87	0.43473	284.28	154.66	-1408.38	-1409.01	-1409.21	-1409.31	0.43022	249.86	121.59	1403.22
244-63-3	Norharman	-532.028	-532.529	-532.68	-532.761	0.39054	443.57	327.13	-531.464	-531.969	-532.124	-532.205	0.38517	406.14	291.3	1397.62
2683-43-4	2,4-Cl2-6-NO2-Aniline	-1408.95	-1409.57	-1409.77	-1409.87	0.43782	284.13	153.6	-1408.38	-1409.01	-1409.21	-1409.31	0.43075	250.17	121.74	1401.01
6627-34-5	2,5-Cl2-4-NO2-Aniline	-1408.94	-1409.57	-1409.76	-1409.86	0.44161	284.62	152.96	-1408.38	-1409.01	-1409.21	-1409.31	0.43917	249.81	118.87	1380.19
836-30-6	(4-NO2-C6H4)(Ph)NH	-721.222	-721.915	-722.126	-722.237	0.48731	544.47	399.18	-720.662	-721.361	-721.575	-721.687	0.4789	507.01	364.23	1383.99
776-34-1	4-NO2-1-Naphthalenamine	-644.033	-644.652	-644.842	-644.941	0.43604	453.53	323.53	-643.472	-644.097	-644.291	-644.39	0.43087	416.88	288.42	1384.56
99-30-9	2,6-Cl2-4-NO2-Aniline	-1408.95	-1409.58	-1409.77	-1409.87	0.43904	284.88	153.98	-1408.39	-1409.02	-1409.22	-1409.32	0.43061	250.4	122.01	1387.13
51-17-2	Benzimidazole	-378.825	-379.185	-379.294	-379.352	0.33095	318.1	219.43	-378.257	-378.623	-378.736	-378.795	0.32688	281.84	184.38	1403.45
97-02-9	2,4-(NO2)2-Aniline	-694.863	-695.536	-695.747	-695.853	0.43694	338.56	208.28	-694.307	-694.989	-695.203	-695.31	0.43165	304.96	176.27	1367.04
2128672-84-2	tBu4Box2CH2	-1462.54	-1463.99		-1464.5	0.94133	1789.78	1509.12	-1461.98	-1463.43		-1463.95	0.92857	1751.9	1475.05	1384.36
17823-38-0	4-CN-2,3,5,6-F4-Aniline	-774.921	-775.672	-775.906	-776.025	0.43608	243.09	113.07	-774.36	-775.119	-775.357	-775.477	0.43276	207.64	78.61	1378.27	1368.8
73482-93-6	9-C6F5-Fluorene	-1225.53	-1226.71	-1227.07	-1227.25	0.59518	629.05	451.6	-1224.97	-1226.15	-1226.52	-1226.7	0.58533	591.14	416.63	1382.11
4855-02-1	C6H5-CH2-SO2CF3	-1154.77	-1155.64	-1155.9	-1156.04	0.48596	399.42	254.53	-1154.2	-1155.08	-1155.35	-1155.49	0.47627	362.75	220.75	1388.46
58432-62-5	(4-Me-C6F4)(C6H5)CHCN	-1028.51	-1029.5	-1029.8	-1029.96	0.59897	563.53	384.94	-1027.95	-1028.94	-1029.25	-1029.41	0.58289	527.25	353.46	1384.17
52345-34-3	(4-Me-C6F4)(C6F5)CHCN	-1523.64	-1525.11	-1525.57	-1525.81	0.67453	471.91	270.8	-1523.09	-1524.58	-1525.04	-1525.27	0.67664	436.31	234.57	1332.67
434957-15-0	3,5-(CF3)2-C6H3-CH2-SO2CF3	-1827.43	-1828.96	-1829.43	-1829.68	0.65455	440.42	245.26	-1826.88	-1828.42	-1828.9	-1829.15	0.63429	404.71	215.6	1333.52
73622-52-3	4-CN-C6H4-CH2-SO2CF3	-1246.79	-1247.73	-1248.02	-1248.17	0.5268	400.38	243.32	-1246.24	-1247.19	-1247.49	-1247.64	0.51298	365.43	212.48	1336.22
109-97-7	Pyrrole	-209.584	-209.791	-209.853	-209.886	0.27765	222.07	139.29	-208.984	-209.197	-209.263	-209.297	0.27496	183.83	101.85	1482.4	1469.01
288-13-1	Pyrazole	-225.593	-225.812	-225.879	-225.914	0.27417	192.64	110.9	-224.998	-225.226	-225.297	-225.333	0.27207	154.62	73.5	1462.72
288-32-4	Imidazole	-225.609	-225.83	-225.897	-225.932	0.27438	192.36	110.55	-225.024	-225.252	-225.323	-225.359	0.27105	156.48	75.67	1442.9
288-36-8	1H-1,2,3-Triazole	-241.595	-241.827	-241.899	-241.936	0.272	160.84	79.74	-241.02	-241.26	-241.337	-241.375	0.2695	125.2	44.85	1412.1
288-35-7	2H-1,2,3-Triazole	-241.603	-241.834	-241.906	-241.942	0.27145	162.81	81.87	-241.02	-241.26	-241.337	-241.375	0.2695	125.2	44.85	1427.31
288-88-0	1,2,4-Triazole	-241.623	-241.855	-241.926	-241.963	0.27139	162.78	81.87	-241.044	-241.285	-241.362	-241.4	0.2687	126.95	46.84	1418.6
95-14-7	1H-1,2,3-Benzotriazole	-394.804	-395.176	-395.29	-395.349	0.32931	286.4	188.21	-394.243	-394.621	-394.739	-394.799	0.32585	250.34	153.18	1383.19	1371.4
273-02-9	2H-1,2,3-Benzotriazole	-394.804	-395.176	-395.29	-395.349	0.32677	288.41	190.98	-394.243	-394.621	-394.739	-394.799	0.32585	250.34	153.18	1380.07
